# Supplementary material for: Macrocyclic squaramides: anion receptors with high sulfate binding affinity and selectivity in aqueous media
Source: Chem Sci. 2016 Apr 1;7(7):4563–72. doi: 10.1039/c6sc01011c (PMC6014085; doi:10.1039/c6sc01011c)
Supplement: SC-007-C6SC01011C-s002 [file SC-007-C6SC01011C-s002.cif]

# Electronic Supplementary Material (ESI) for Chemical Science.
# This journal is © The Royal Society of Chemistry 2016

####################################################################### 
# 
# This file contains crystal structure data downloaded from the 
# Cambridge Structural Database (CSD) hosted by the Cambridge 
# Crystallographic Data Centre (CCDC).
# 
# Full information about CCDC data access policies and citation 
# guidelines are available at http://www.ccdc.cam.ac.uk/access/V1 
# 
# Audit and citation data items may have been added by the CCDC. 
# Please retain this information to preserve the provenance of 
# this file and to allow appropriate attribution of the data. 
# 
#######################################################################

data_1_kaj14pt1
_database_code_depnum_ccdc_archive 'CCDC 1457412'
_audit_update_record             
;
2016-03-03 deposited with the CCDC.
2016-04-01 downloaded from the CCDC.
;

_audit_creation_method           SHELXL-2014/7
_shelx_SHELXL_version_number     2014/7
_chemical_name_systematic        ?
_chemical_name_common            ?
_chemical_melting_point          ?
_chemical_formula_moiety         ?
_chemical_formula_sum            'C28 H32 N4 O6 S2'
_chemical_formula_weight         584.69

loop_
_atom_type_symbol
_atom_type_description
_atom_type_scat_dispersion_real
_atom_type_scat_dispersion_imag
_atom_type_scat_source
C C 0.0181 0.0091 'International Tables Vol C Tables 4.2.6.8 and 6.1.1.4'
H H 0.0000 0.0000 'International Tables Vol C Tables 4.2.6.8 and 6.1.1.4'
N N 0.0311 0.0180 'International Tables Vol C Tables 4.2.6.8 and 6.1.1.4'
O O 0.0492 0.0322 'International Tables Vol C Tables 4.2.6.8 and 6.1.1.4'
S S 0.3331 0.5567 'International Tables Vol C Tables 4.2.6.8 and 6.1.1.4'

_space_group_crystal_system      triclinic
_space_group_IT_number           2
_space_group_name_H-M_alt        'P -1'
_space_group_name_Hall           '-P 1'

_symmetry_cell_setting           triclinic
_symmetry_space_group_name_H-M   'P -1'
_symmetry_space_group_name_Hall  '-P 1'
_symmetry_Int_Tables_number      2

_shelx_space_group_comment       
;
The symmetry employed for this shelxl refinement is uniquely defined
by the following loop, which should always be used as a source of
symmetry information in preference to the above space-group names.
They are only intended as comments.
;

loop_
_space_group_symop_operation_xyz
'x, y, z'
'-x, -y, -z'

_cell_length_a                   8.4474(5)
_cell_length_b                   8.6414(4)
_cell_length_c                   10.5047(6)
_cell_angle_alpha                101.755(4)
_cell_angle_beta                 103.383(5)
_cell_angle_gamma                98.623(4)
_cell_volume                     714.54(7)
_cell_formula_units_Z            1
_cell_measurement_temperature    150(1)
_cell_measurement_reflns_used    4050
_cell_measurement_theta_min      4.4460
_cell_measurement_theta_max      75.7860

_exptl_crystal_description       prismatic
_exptl_crystal_colour            'pale yellow'
_exptl_crystal_density_meas      ?
_exptl_crystal_density_method    ?
_exptl_crystal_density_diffrn    1.359
_exptl_crystal_F_000             308
_exptl_transmission_factor_min   ?
_exptl_transmission_factor_max   ?
_exptl_crystal_size_max          0.168
_exptl_crystal_size_mid          0.139
_exptl_crystal_size_min          0.063
_exptl_absorpt_coefficient_mu    2.098
_exptl_absorpt_correction_T_min  0.917
_exptl_absorpt_correction_T_max  1.00
_exptl_absorpt_correction_type   multi-scan
_exptl_absorpt_process_details   
;
  CrysAlisPro, Agilent Technologies,
  Version 1.171.36.28
  Empirical absorption correction using spherical 
  harmonics, implemented in SCALE3 ABSPACK scaling algorithm.
;


_diffrn_crystal_treatment        
;
attached with Exxon Paratone N to a nylon loop and quenched 
in a cold nitrogen gas stream from an Oxford Cryosystems Cryostream. 
;


_diffrn_ambient_temperature      150(1)
_diffrn_radiation_wavelength     1.5418
_diffrn_radiation_type           'Cu K\a'
_diffrn_source                   'SuperNova (Cu) X-ray Source'
_diffrn_radiation_monochromator  mirror
_diffrn_measurement_device_type  'SuperNova, Dual, Cu at zero, Atlas'
_diffrn_measurement_device       'four-circle diffractometer'
_diffrn_detector                 'CCD plate'
_diffrn_detector_type            Atlas
_diffrn_measurement_method       \w
_diffrn_detector_area_resol_mean 10.5861
_diffrn_reflns_number            6264
_diffrn_reflns_av_unetI/netI     0.0212
_diffrn_reflns_av_R_equivalents  0.0170
_diffrn_reflns_limit_h_min       -10
_diffrn_reflns_limit_h_max       10
_diffrn_reflns_limit_k_min       -8
_diffrn_reflns_limit_k_max       10
_diffrn_reflns_limit_l_min       -13
_diffrn_reflns_limit_l_max       10
_diffrn_reflns_theta_min         4.466
_diffrn_reflns_theta_max         76.143
_diffrn_reflns_theta_full        67.679
_diffrn_measured_fraction_theta_max 0.979
_diffrn_measured_fraction_theta_full 0.996
_diffrn_reflns_Laue_measured_fraction_max 0.979
_diffrn_reflns_Laue_measured_fraction_full 0.996
_diffrn_reflns_point_group_measured_fraction_max 0.979
_diffrn_reflns_point_group_measured_fraction_full 0.996
_reflns_number_total             2933
_reflns_number_gt                2716
_reflns_threshold_expression     'I > 2\s(I)'
_reflns_Friedel_coverage         0.000
_reflns_Friedel_fraction_max     .
_reflns_Friedel_fraction_full    .

_reflns_special_details          
;
 Reflections were merged by SHELXL according to the crystal
 class for the calculation of statistics and refinement.
 
 _reflns_Friedel_fraction is defined as the number of unique
 Friedel pairs measured divided by the number that would be
 possible theoretically, ignoring centric projections and
 systematic absences.
;


_computing_data_collection       
;
  CrysAlisPro, Agilent Technologies,
;
_computing_cell_refinement       
;
  CrysAlisPro, Agilent Technologies,
;
_computing_data_reduction        
;
  CrysAlisPro, Agilent Technologies,
;
_computing_structure_solution    'SIR97 (Altomare, et. al. 1997)'
_computing_structure_refinement  'SHELXL-2014 (Sheldrick, 2014)'
_computing_molecular_graphics    
;
  ORTEP3 for Windows (Farrugia, L., 1997)
  ORTEPIII  (Burnett, N.M., Johnson,C.K., 1996). 
  WinGX (Farrugia, 1999)
  shelXle (H\"i?1/2bschle,C.B., et al., 2011) 
;


_refine_special_details          
;
  Amine hydrogen sites located and modelled
  with isotropic displacement parameters.
;


_refine_ls_structure_factor_coef Fsqd
_refine_ls_matrix_type           full
_refine_ls_weighting_scheme      calc
_refine_ls_weighting_details     
'w=1/[\s^2^(Fo^2^)+(0.04P)^2^+0.1P] where P=(Fo^2^+2Fc^2^)/3'
_atom_sites_solution_primary     ?
_atom_sites_solution_secondary   ?
_atom_sites_solution_hydrogens   mixed
_refine_ls_hydrogen_treatment    mixed
_refine_ls_extinction_method     none
_refine_ls_extinction_coef       .
_refine_ls_number_reflns         2933
_refine_ls_number_parameters     191
_refine_ls_number_restraints     0
_refine_ls_R_factor_all          0.0350
_refine_ls_R_factor_gt           0.0328
_refine_ls_wR_factor_ref         0.0902
_refine_ls_wR_factor_gt          0.0880
_refine_ls_goodness_of_fit_ref   1.323
_refine_ls_restrained_S_all      1.323
_refine_ls_shift/su_max          0.000
_refine_ls_shift/su_mean         0.000

loop_
_atom_site_label
_atom_site_type_symbol
_atom_site_fract_x
_atom_site_fract_y
_atom_site_fract_z
_atom_site_U_iso_or_equiv
_atom_site_adp_type
_atom_site_occupancy
_atom_site_site_symmetry_order
_atom_site_calc_flag
_atom_site_refinement_flags_posn
_atom_site_refinement_flags_adp
_atom_site_refinement_flags_occupancy
_atom_site_disorder_assembly
_atom_site_disorder_group
O1 O 0.29452(12) -0.06415(12) 0.12002(10) 0.0289(2) Uani 1 1 d . . . . .
O2 O 0.33645(13) 0.32176(12) 0.24828(10) 0.0303(2) Uani 1 1 d . . . . .
N1 N 0.29731(14) -0.13141(13) 0.41787(11) 0.0228(2) Uani 1 1 d . . . . .
H1N H 0.300(2) -0.113(2) 0.501(2) 0.030(4) Uiso 1 1 d . . . . .
N2 N 0.30268(14) 0.24257(13) 0.53642(11) 0.0226(2) Uani 1 1 d . . . . .
H2N H 0.304(2) 0.190(2) 0.5991(19) 0.027(4) Uiso 1 1 d . . . . .
C1 C 0.30419(14) -0.00487(14) 0.36485(12) 0.0190(2) Uani 1 1 d . . . . .
C2 C 0.30629(15) 0.02109(15) 0.23144(13) 0.0214(3) Uani 1 1 d . . . . .
C3 C 0.32123(15) 0.19906(15) 0.28939(13) 0.0215(3) Uani 1 1 d . . . . .
C4 C 0.31074(14) 0.16085(14) 0.41786(13) 0.0192(2) Uani 1 1 d . . . . .
C5 C 0.29037(17) 0.41286(15) 0.56327(14) 0.0259(3) Uani 1 1 d . . . . .
H5A H 0.2458 0.4407 0.4769 0.031 Uiso 1 1 calc R U . . .
H5B H 0.4025 0.4817 0.6070 0.031 Uiso 1 1 calc R U . . .
C6 C 0.17789(16) 0.44560(15) 0.65395(13) 0.0225(3) Uani 1 1 d . . . . .
C7 C 0.23561(17) 0.56652(16) 0.77301(15) 0.0289(3) Uani 1 1 d . . . . .
H7 H 0.3458 0.6284 0.7972 0.035 Uiso 1 1 calc R U . . .
C8 C 0.13260(19) 0.59743(18) 0.85701(15) 0.0342(3) Uani 1 1 d . . . . .
H8 H 0.1727 0.6801 0.9386 0.041 Uiso 1 1 calc R U . . .
C9 C -0.02851(18) 0.50791(17) 0.82194(14) 0.0284(3) Uani 1 1 d . . . . .
H9 H -0.0984 0.5297 0.8795 0.034 Uiso 1 1 calc R U . . .
C10 C -0.08860(16) 0.38602(14) 0.70262(13) 0.0220(3) Uani 1 1 d . . . . .
C11 C 0.01555(16) 0.35568(15) 0.61950(13) 0.0226(3) Uani 1 1 d . . . . .
H11 H -0.0243 0.2726 0.5382 0.027 Uiso 1 1 calc R U . . .
C12 C -0.26793(16) 0.29578(15) 0.66510(14) 0.0253(3) Uani 1 1 d . . . . .
H12A H -0.3010 0.2916 0.7490 0.030 Uiso 1 1 calc R U . . .
H12B H -0.3398 0.3569 0.6156 0.030 Uiso 1 1 calc R U . . .
S1 S 0.31176(4) 0.01174(4) 0.83345(3) 0.02669(11) Uani 1 1 d . . . . .
O3 O 0.31246(15) 0.01246(13) 0.68923(10) 0.0356(3) Uani 1 1 d . . . . .
C13 C 0.3889(2) 0.21646(19) 0.92736(15) 0.0362(3) Uani 1 1 d . . . . .
H13A H 0.3747 0.2279 1.0186 0.054 Uiso 1 1 calc R U . . .
H13B H 0.3273 0.2865 0.8821 0.054 Uiso 1 1 calc R U . . .
H13C H 0.5073 0.2476 0.9331 0.054 Uiso 1 1 calc R U . . .
C14 C 0.0998(2) 0.0011(3) 0.8349(2) 0.0516(5) Uani 1 1 d . . . . .
H14A H 0.0914 0.0132 0.9278 0.077 Uiso 1 1 calc R U . . .
H14B H 0.0331 -0.1037 0.7788 0.077 Uiso 1 1 calc R U . . .
H14C H 0.0585 0.0878 0.7989 0.077 Uiso 1 1 calc R U . . .

loop_
_atom_site_aniso_label
_atom_site_aniso_U_11
_atom_site_aniso_U_22
_atom_site_aniso_U_33
_atom_site_aniso_U_23
_atom_site_aniso_U_13
_atom_site_aniso_U_12
O1 0.0343(5) 0.0306(5) 0.0188(5) -0.0007(4) 0.0089(4) 0.0040(4)
O2 0.0382(5) 0.0268(5) 0.0295(5) 0.0103(4) 0.0141(4) 0.0055(4)
N1 0.0256(5) 0.0215(5) 0.0202(5) 0.0027(4) 0.0077(4) 0.0021(4)
N2 0.0276(5) 0.0211(5) 0.0196(5) 0.0026(4) 0.0092(4) 0.0050(4)
C1 0.0147(5) 0.0217(6) 0.0182(6) 0.0012(4) 0.0046(4) 0.0010(4)
C2 0.0189(5) 0.0244(6) 0.0193(6) 0.0026(5) 0.0058(4) 0.0022(4)
C3 0.0197(5) 0.0237(6) 0.0200(6) 0.0035(5) 0.0063(5) 0.0023(4)
C4 0.0153(5) 0.0210(6) 0.0192(6) 0.0024(5) 0.0045(4) 0.0016(4)
C5 0.0283(6) 0.0191(6) 0.0294(7) 0.0005(5) 0.0131(5) 0.0013(5)
C6 0.0257(6) 0.0187(5) 0.0230(6) 0.0030(5) 0.0082(5) 0.0045(5)
C7 0.0253(6) 0.0256(6) 0.0285(7) -0.0036(5) 0.0058(5) 0.0000(5)
C8 0.0345(7) 0.0324(7) 0.0262(7) -0.0091(6) 0.0071(6) 0.0023(6)
C9 0.0318(7) 0.0283(6) 0.0250(6) 0.0003(5) 0.0120(6) 0.0073(5)
C10 0.0247(6) 0.0186(5) 0.0237(6) 0.0048(5) 0.0083(5) 0.0052(5)
C11 0.0261(6) 0.0183(5) 0.0206(6) -0.0001(5) 0.0064(5) 0.0028(5)
C12 0.0260(6) 0.0197(6) 0.0308(7) 0.0030(5) 0.0121(5) 0.0041(5)
S1 0.02513(17) 0.03671(19) 0.01996(18) 0.00989(13) 0.00728(12) 0.00590(13)
O3 0.0515(6) 0.0365(5) 0.0206(5) 0.0075(4) 0.0127(5) 0.0094(5)
C13 0.0443(8) 0.0399(8) 0.0238(7) 0.0025(6) 0.0115(6) 0.0107(6)
C14 0.0249(7) 0.0893(15) 0.0476(10) 0.0306(10) 0.0107(7) 0.0124(8)

_geom_special_details            
;
 All esds (except the esd in the dihedral angle between two l.s. planes)
 are estimated using the full covariance matrix.  The cell esds are taken
 into account individually in the estimation of esds in distances, angles
 and torsion angles; correlations between esds in cell parameters are only
 used when they are defined by crystal symmetry.  An approximate (isotropic)
 treatment of cell esds is used for estimating esds involving l.s. planes.
;

loop_
_geom_bond_atom_site_label_1
_geom_bond_atom_site_label_2
_geom_bond_distance
_geom_bond_site_symmetry_2
_geom_bond_publ_flag
O1 C2 1.2228(16) . ?
O2 C3 1.2242(17) . ?
N1 C1 1.3242(17) . ?
N1 C12 1.4590(16) 2_556 ?
N1 H1N 0.85(2) . ?
N2 C4 1.3228(17) . ?
N2 C5 1.4650(16) . ?
N2 H2N 0.872(19) . ?
C1 C4 1.4146(16) . ?
C1 C2 1.4674(17) . ?
C2 C3 1.5088(17) . ?
C3 C4 1.4718(17) . ?
C5 C6 1.5099(17) . ?
C5 H5A 0.9900 . ?
C5 H5B 0.9900 . ?
C6 C7 1.3879(18) . ?
C6 C11 1.3970(18) . ?
C7 C8 1.391(2) . ?
C7 H7 0.9500 . ?
C8 C9 1.386(2) . ?
C8 H8 0.9500 . ?
C9 C10 1.3947(18) . ?
C9 H9 0.9500 . ?
C10 C11 1.3917(18) . ?
C10 C12 1.5174(17) . ?
C11 H11 0.9500 . ?
C12 N1 1.4589(16) 2_556 ?
C12 H12A 0.9900 . ?
C12 H12B 0.9900 . ?
S1 O3 1.5177(10) . ?
S1 C13 1.7813(16) . ?
S1 C14 1.7826(17) . ?
C13 H13A 0.9800 . ?
C13 H13B 0.9800 . ?
C13 H13C 0.9800 . ?
C14 H14A 0.9800 . ?
C14 H14B 0.9800 . ?
C14 H14C 0.9800 . ?

loop_
_geom_angle_atom_site_label_1
_geom_angle_atom_site_label_2
_geom_angle_atom_site_label_3
_geom_angle
_geom_angle_site_symmetry_1
_geom_angle_site_symmetry_3
_geom_angle_publ_flag
C1 N1 C12 121.74(11) . 2_556 ?
C1 N1 H1N 116.7(12) . . ?
C12 N1 H1N 121.3(12) 2_556 . ?
C4 N2 C5 122.60(12) . . ?
C4 N2 H2N 116.9(12) . . ?
C5 N2 H2N 120.5(12) . . ?
N1 C1 C4 132.92(12) . . ?
N1 C1 C2 135.29(11) . . ?
C4 C1 C2 91.79(10) . . ?
O1 C2 C1 136.17(12) . . ?
O1 C2 C3 135.45(13) . . ?
C1 C2 C3 88.33(10) . . ?
O2 C3 C4 135.87(12) . . ?
O2 C3 C2 136.18(12) . . ?
C4 C3 C2 87.95(10) . . ?
N2 C4 C1 132.29(12) . . ?
N2 C4 C3 135.82(12) . . ?
C1 C4 C3 91.83(10) . . ?
N2 C5 C6 110.67(11) . . ?
N2 C5 H5A 109.5 . . ?
C6 C5 H5A 109.5 . . ?
N2 C5 H5B 109.5 . . ?
C6 C5 H5B 109.5 . . ?
H5A C5 H5B 108.1 . . ?
C7 C6 C11 119.30(12) . . ?
C7 C6 C5 119.90(12) . . ?
C11 C6 C5 120.81(11) . . ?
C6 C7 C8 120.21(13) . . ?
C6 C7 H7 119.9 . . ?
C8 C7 H7 119.9 . . ?
C9 C8 C7 120.15(13) . . ?
C9 C8 H8 119.9 . . ?
C7 C8 H8 119.9 . . ?
C8 C9 C10 120.41(13) . . ?
C8 C9 H9 119.8 . . ?
C10 C9 H9 119.8 . . ?
C11 C10 C9 119.01(12) . . ?
C11 C10 C12 122.24(11) . . ?
C9 C10 C12 118.70(12) . . ?
C10 C11 C6 120.93(12) . . ?
C10 C11 H11 119.5 . . ?
C6 C11 H11 119.5 . . ?
N1 C12 C10 113.84(10) 2_556 . ?
N1 C12 H12A 108.8 2_556 . ?
C10 C12 H12A 108.8 . . ?
N1 C12 H12B 108.8 2_556 . ?
C10 C12 H12B 108.8 . . ?
H12A C12 H12B 107.7 . . ?
O3 S1 C13 105.23(7) . . ?
O3 S1 C14 104.76(8) . . ?
C13 S1 C14 97.45(10) . . ?
S1 C13 H13A 109.5 . . ?
S1 C13 H13B 109.5 . . ?
H13A C13 H13B 109.5 . . ?
S1 C13 H13C 109.5 . . ?
H13A C13 H13C 109.5 . . ?
H13B C13 H13C 109.5 . . ?
S1 C14 H14A 109.5 . . ?
S1 C14 H14B 109.5 . . ?
H14A C14 H14B 109.5 . . ?
S1 C14 H14C 109.5 . . ?
H14A C14 H14C 109.5 . . ?
H14B C14 H14C 109.5 . . ?

loop_
_geom_torsion_atom_site_label_1
_geom_torsion_atom_site_label_2
_geom_torsion_atom_site_label_3
_geom_torsion_atom_site_label_4
_geom_torsion
_geom_torsion_site_symmetry_1
_geom_torsion_site_symmetry_2
_geom_torsion_site_symmetry_3
_geom_torsion_site_symmetry_4
_geom_torsion_publ_flag
C12 N1 C1 C4 171.21(12) 2_556 . . . ?
C12 N1 C1 C2 -8.0(2) 2_556 . . . ?
N1 C1 C2 O1 4.4(3) . . . . ?
C4 C1 C2 O1 -175.05(15) . . . . ?
N1 C1 C2 C3 -178.15(14) . . . . ?
C4 C1 C2 C3 2.43(9) . . . . ?
O1 C2 C3 O2 -5.2(3) . . . . ?
C1 C2 C3 O2 177.26(16) . . . . ?
O1 C2 C3 C4 175.18(15) . . . . ?
C1 C2 C3 C4 -2.34(9) . . . . ?
C5 N2 C4 C1 -171.74(12) . . . . ?
C5 N2 C4 C3 4.6(2) . . . . ?
N1 C1 C4 N2 -4.5(2) . . . . ?
C2 C1 C4 N2 174.97(13) . . . . ?
N1 C1 C4 C3 178.07(13) . . . . ?
C2 C1 C4 C3 -2.49(9) . . . . ?
O2 C3 C4 N2 5.5(3) . . . . ?
C2 C3 C4 N2 -174.89(14) . . . . ?
O2 C3 C4 C1 -177.18(15) . . . . ?
C2 C3 C4 C1 2.43(9) . . . . ?
C4 N2 C5 C6 142.83(12) . . . . ?
N2 C5 C6 C7 125.34(13) . . . . ?
N2 C5 C6 C11 -54.77(17) . . . . ?
C11 C6 C7 C8 0.1(2) . . . . ?
C5 C6 C7 C8 179.95(14) . . . . ?
C6 C7 C8 C9 -0.2(2) . . . . ?
C7 C8 C9 C10 0.2(2) . . . . ?
C8 C9 C10 C11 0.0(2) . . . . ?
C8 C9 C10 C12 -177.42(13) . . . . ?
C9 C10 C11 C6 -0.2(2) . . . . ?
C12 C10 C11 C6 177.17(12) . . . . ?
C7 C6 C11 C10 0.1(2) . . . . ?
C5 C6 C11 C10 -179.74(12) . . . . ?
C11 C10 C12 N1 30.13(18) . . . 2_556 ?
C9 C10 C12 N1 -152.50(13) . . . 2_556 ?

loop_
_geom_hbond_atom_site_label_D
_geom_hbond_atom_site_label_H
_geom_hbond_atom_site_label_A
_geom_hbond_distance_DH
_geom_hbond_distance_HA
_geom_hbond_distance_DA
_geom_hbond_angle_DHA
_geom_hbond_site_symmetry_A
N1 H1N O3 0.85(2) 2.02(2) 2.8332(15) 158.9(17) .
N2 H2N O3 0.872(19) 1.962(19) 2.7975(16) 160.0(17) .
C5 H5B O2 0.99 2.52 3.4942(17) 169.4 2_666
C12 H12A O1 0.99 2.62 3.3306(17) 128.9 2_556
C13 H13A O2 0.98 2.50 3.4572(18) 167.0 1_556
C13 H13C O1 0.98 2.55 3.2457(19) 128.1 2_656
C14 H14A O1 0.98 2.60 3.268(2) 125.5 1_556

_refine_diff_density_max         0.375
_refine_diff_density_min         -0.292
_refine_diff_density_rms         0.045

_shelx_res_file                  
;

    kaj14pt1.res created by SHELXL-2014/7


TITL kaj14pt1_x in P-1
CELL 1.54178   8.4474   8.6414  10.5047 101.755 103.383  98.623
ZERR    1.00   0.0005   0.0004   0.0006   0.004   0.005   0.004
LATT  1
SFAC C H N O S
UNIT 28 32 4 6 2
TEMP -123
MERG      2
L.S.      4
ACTA
BOND $H
CONF
HTAB
HTAB N1 O3
HTAB N2 O3
EQIV $1 -x+1, -y+1, -z+1
HTAB C5 O2_$1
EQIV $2 -x, -y, -z+1
HTAB C12 O1_$2
EQIV $3 x, y, z+1
HTAB C13 O2_$3
EQIV $4 -x+1, -y, -z+1
HTAB C13 O1_$4
HTAB C14 O1_$3
LIST      4
FMAP      2
PLAN     25
WGHT    0.040000    0.100000
FVAR       0.31663
O1    4    0.294525   -0.064152    0.120020    11.00000    0.03426    0.03057 =
         0.01881   -0.00074    0.00895    0.00398
O2    4    0.336446    0.321759    0.248285    11.00000    0.03819    0.02679 =
         0.02950    0.01029    0.01411    0.00554
N1    3    0.297308   -0.131413    0.417873    11.00000    0.02564    0.02146 =
         0.02020    0.00274    0.00769    0.00212
H1N   2    0.300011   -0.113213    0.501452    11.00000    0.03013
N2    3    0.302678    0.242570    0.536419    11.00000    0.02755    0.02106 =
         0.01961    0.00256    0.00921    0.00504
H2N   2    0.303601    0.190020    0.599126    11.00000    0.02749
C1    1    0.304192   -0.004871    0.364853    11.00000    0.01470    0.02170 =
         0.01824    0.00118    0.00464    0.00102
C2    1    0.306285    0.021085    0.231436    11.00000    0.01891    0.02441 =
         0.01929    0.00262    0.00580    0.00221
C3    1    0.321229    0.199056    0.289393    11.00000    0.01967    0.02372 =
         0.01996    0.00352    0.00629    0.00230
C4    1    0.310743    0.160854    0.417859    11.00000    0.01530    0.02104 =
         0.01924    0.00237    0.00453    0.00159
C5    1    0.290371    0.412861    0.563269    11.00000    0.02833    0.01910 =
         0.02938    0.00051    0.01309    0.00133
AFIX  23
H5A   2    0.245820    0.440657    0.476912    11.00000   -1.20000
H5B   2    0.402476    0.481720    0.606974    11.00000   -1.20000
AFIX   0
C6    1    0.177895    0.445601    0.653949    11.00000    0.02575    0.01870 =
         0.02297    0.00295    0.00816    0.00451
C7    1    0.235610    0.566524    0.773007    11.00000    0.02534    0.02565 =
         0.02852   -0.00362    0.00582   -0.00004
AFIX  43
H7    2    0.345788    0.628385    0.797230    11.00000   -1.20000
AFIX   0
C8    1    0.132598    0.597434    0.857006    11.00000    0.03450    0.03235 =
         0.02617   -0.00912    0.00706    0.00226
AFIX  43
H8    2    0.172746    0.680063    0.938565    11.00000   -1.20000

AFIX   0
C9    1   -0.028506    0.507909    0.821935    11.00000    0.03175    0.02833 =
         0.02495    0.00026    0.01196    0.00731
AFIX  43
H9    2   -0.098399    0.529727    0.879534    11.00000   -1.20000
AFIX   0
C10   1   -0.088596    0.386020    0.702618    11.00000    0.02470    0.01858 =
         0.02374    0.00483    0.00826    0.00519
C11   1    0.015555    0.355679    0.619497    11.00000    0.02613    0.01830 =
         0.02060   -0.00006    0.00642    0.00281
AFIX  43
H11   2   -0.024307    0.272649    0.538182    11.00000   -1.20000
AFIX   0
C12   1   -0.267930    0.295784    0.665096    11.00000    0.02598    0.01970 =
         0.03080    0.00305    0.01212    0.00414
AFIX  23
H12A  2   -0.301002    0.291585    0.748996    11.00000   -1.20000
H12B  2   -0.339803    0.356924    0.615597    11.00000   -1.20000
AFIX   0
REM *****************************************************************
REM DMSO solvate
REM *****************************************************************
S1    5    0.311761    0.011745    0.833450    11.00000    0.02513    0.03671 =
         0.01996    0.00989    0.00728    0.00590
O3    4    0.312460    0.012460    0.689226    11.00000    0.05148    0.03650 =
         0.02060    0.00750    0.01268    0.00944
C13   1    0.388931    0.216456    0.927365    11.00000    0.04430    0.03990 =
         0.02383    0.00253    0.01155    0.01070
AFIX 137
H13A  2    0.374670    0.227921    1.018560    11.00000   -1.50000
H13B  2    0.327306    0.286514    0.882140    11.00000   -1.50000
H13C  2    0.507276    0.247560    0.933062    11.00000   -1.50000
AFIX   0
C14   1    0.099832    0.001057    0.834918    11.00000    0.02486    0.08928 =
         0.04758    0.03063    0.01065    0.01239
AFIX 137
H14A  2    0.091413    0.013160    0.927783    11.00000   -1.50000
H14B  2    0.033115   -0.103716    0.778831    11.00000   -1.50000
H14C  2    0.058457    0.087849    0.798948    11.00000   -1.50000
AFIX   0
HKLF 4

REM  kaj14pt1_x in P-1
REM R1 =  0.0328 for    2716 Fo > 4sig(Fo)  and  0.0350 for all    2933 data
REM    191 parameters refined using      0 restraints

END

WGHT      0.0452      0.2649

REM Instructions for potential hydrogen bonds
HTAB N1 O3
HTAB N2 O3
HTAB C5 O2_$1
HTAB C12 O1_$2
HTAB C13 O2_$3
HTAB C13 O1_$4
HTAB C14 O1_$3

REM Highest difference peak  0.375,  deepest hole -0.292,  1-sigma level  0.045
Q1    1   0.3482  0.1159  0.8832  11.00000  0.05    0.38
Q2    1  -0.1777  0.3369  0.6841  11.00000  0.05    0.32
Q3    1   0.3148  0.0813  0.4135  11.00000  0.05    0.29
Q4    1   0.1964  0.0009  0.8321  11.00000  0.05    0.28
Q5    1   0.3109  0.1105  0.2478  11.00000  0.05    0.26
Q6    1   0.2162 -0.0028  0.6598  11.00000  0.05    0.25
Q7    1   0.3219  0.2005  0.3630  11.00000  0.05    0.25
Q8    1  -0.0590  0.4436  0.7621  11.00000  0.05    0.25
Q9    1   0.2918 -0.0160  0.2907  11.00000  0.05    0.23
Q10   1   0.2851 -0.2088  0.3822  11.00000  0.05    0.23
Q11   1   0.3434 -0.0641  0.8804  11.00000  0.05    0.22
Q12   1   0.2022  0.4977  0.7185  11.00000  0.05    0.21
Q13   1   0.2277  0.4330  0.6068  11.00000  0.05    0.21
Q14   1   0.0652  0.0549  0.7807  11.00000  0.05    0.19
Q15   1  -0.0532  0.3836  0.6494  11.00000  0.05    0.19
Q16   1   0.0972  0.4047  0.6442  11.00000  0.05    0.19
Q17   1   0.2888  0.3260  0.5422  11.00000  0.05    0.18
Q18   1   0.1643  0.5919  0.8000  11.00000  0.05    0.18
Q19   1  -0.3506  0.3274  0.6837  11.00000  0.05    0.17
Q20   1   0.2648  0.2640  0.2408  11.00000  0.05    0.16
Q21   1   0.0457  0.5822  0.8298  11.00000  0.05    0.16
Q22   1   0.2546 -0.0756  0.3839  11.00000  0.05    0.16
Q23   1   0.0707  0.5270  0.8550  11.00000  0.05    0.15
Q24   1   0.2916  0.1120  0.6826  11.00000  0.05    0.15
Q25   1   0.1694  0.7353  0.9022  11.00000  0.05    0.14
;
_shelx_res_checksum              95890

_shelx_hkl_file                  
;
   0   0  -1   67.13    0.63
   0   0   1   70.13    0.55
   0   0   2  325.20    1.72
   0   0  -2  326.50    1.99
   0   0  -3   56.15    1.04
   0   0   3   55.15    0.89
   0   0  -4   91.24    1.58
   0   0   4   90.08    1.35
   0   0   5    3.27    0.30
   0   0  -5    3.42    0.37
   0   0  -6    8.40    0.63
   0   0   6    8.04    0.53
   0   0  -7   21.22    1.10
   0   0  -8    6.49    0.29
   0   0  -8    6.59    0.66
   0   0  -8    6.52    0.30
   0   0  -8    6.37    0.32
   0   0  -8    6.40    0.33
   0   0  -9    3.46    0.22
   0   0  -9    3.67    0.26
   0   0  -9    3.35    0.23
   0   0 -10    6.79    0.35
   0   0 -10    6.78    0.31
   0   0 -10    7.03    0.35
   0   0 -11    0.05    0.05
   0   0 -11   -0.05    0.07
   0   0 -12    5.45    0.21
   0   1 -12    5.20    0.23
   0   1 -11    0.06    0.07
   0   1 -10    1.82    0.20
   0   1 -10    1.76    0.17
   0   1 -10    1.61    0.18
   0   1  -9    6.12    0.33
   0   1  -9    5.94    0.31
   0   1  -8    0.40    0.09
   0   1  -8    0.47    0.09
   0   1  -8    0.27    0.07
   0   1  -8    0.32    0.09
   0   1  -7    0.80    0.22
   0  -1   7    0.86    0.21
   0   1  -6   27.13    1.10
   0  -1   6   28.27    1.04
   0   1  -5    6.07    0.46
   0  -1   5    5.34    0.41
   0  -1   4   64.78    1.26
   0   1  -4   62.98    1.27
   0   1  -3  469.17    2.92
   0  -1   3  476.21    2.92
   0   1  -2   29.43    0.59
   0   1  -1   10.03    0.27
   0   1   0  128.67    0.86
   0  -1  -1   91.73    0.96
   0   1   1   91.16    0.49
   0   1   2   74.66    0.72
   0  -1  -2   77.04    1.11
   0   1   3   66.39    0.89
   0  -1  -3   69.10    1.27
   0  -1  -4   24.19    0.89
   0   1   4   23.98    0.64
   0  -1  -5    4.91    0.46
   0  -1  -6    3.83    0.45
   0  -1  -7   42.02    1.61
   0  -1  -8   16.11    0.51
   0  -1  -8   16.10    1.05
   0  -1  -8   16.88    0.52
   0  -1  -8   16.45    0.53
   0  -1  -9   10.96    0.45
   0  -1  -9   10.65    0.43
   0  -1  -9   11.01    0.43
   0  -1 -10    0.49    0.10
   0  -1 -10    0.57    0.10
   0  -1 -11    0.03    0.05
   0  -1 -11    0.06    0.05
   0   2 -12   10.34    0.33
   0   2 -12    9.53    0.24
   0   2 -11    1.83    0.16
   0   2 -11    2.19    0.20
   0   2 -11    1.91    0.17
   0   2 -10    5.72    0.31
   0   2 -10    5.75    0.33
   0   2 -10    5.37    0.30
   0   2  -9   17.36    0.56
   0   2  -9   15.85    0.51
   0   2  -9   17.41    0.54
   0   2  -9   16.84    0.52
   0   2  -8    1.97    0.17
   0   2  -8    2.28    0.19
   0   2  -8    1.80    0.16
   0  -2   8    2.47    0.38
   0  -2   7   21.60    1.06
   0  -2   6  129.00    2.38
   0  -2   5   17.46    0.80
   0  -2   4   33.42    0.98
   0  -2   3  101.12    1.51
   0   2  -2 1000.00    3.97
   0   2  -1   38.35    0.72
   0   2   0  286.67    0.95
   0   2   0  279.31    1.84
   0   2   1   93.07    0.56
   0   2   1   90.90    1.08
   0   2   2    3.83    0.23
   0  -2  -2    4.27    0.32
   0   2   2    4.05    0.12
   0  -2  -3   86.68    1.61
   0   2   3   84.58    0.58
   0   2   4  153.97    1.75
   0  -2  -4  156.27    2.46
   0  -2  -5   26.44    1.14
   0  -2  -6   59.02    1.87
   0  -2  -7    0.21    0.08
   0  -2  -7    0.11    0.06
   0  -2  -7    0.18    0.16
   0  -2  -7   -0.09    0.05
   0  -2  -8    0.62    0.12
   0  -2  -8    0.39    0.10
   0  -2  -8    0.55    0.10
   0  -2  -9    0.16    0.08
   0  -2  -9    0.03    0.07
   0  -2 -10    0.29    0.09
   0  -2 -10    0.03    0.05
   0  -2 -11    0.65    0.07
   0  -2 -11    0.65    0.09
   0   3 -12    0.64    0.08
   0   3 -11    0.07    0.06
   0   3 -11    0.11    0.07
   0   3 -11    0.08    0.07
   0   3 -10   14.76    0.51
   0   3 -10   15.54    0.53
   0   3 -10   14.16    0.47
   0   3  -9    0.53    0.11
   0   3  -9    0.42    0.09
   0   3  -9    0.53    0.11
   0   3  -9    0.47    0.09
   0  -3   8    4.58    0.56
   0   3  -8    4.43    0.25
   0   3  -8    4.07    0.26
   0   3  -8    4.36    0.26
   0  -3   7    1.54    0.30
   0  -3   6   98.75    2.25
   0  -3   5   11.11    0.69
   0  -3   4   21.77    0.87
   0  -3   3   12.74    0.61
   0   3  -3   13.19    0.61
   0   3  -3   13.20    0.60
   0   3  -2   65.37    1.24
   0   3  -2   65.89    1.27
   0   3  -1    0.26    0.11
   0   3  -1    0.27    0.11
   0   3   0  217.13    2.14
   0   3   0  217.02    1.08
   0   3   1   55.89    0.56
   0   3   1   56.52    1.04
   0   3   2  282.45    1.30
   0  -3  -2  281.28    2.97
   0   3   2  286.29    2.39
   0   3   3    0.68    0.13
   0   3   3    0.94    0.08
   0  -3  -3    0.66    0.19
   0  -3  -4    0.12    0.14
   0  -3  -5   12.84    0.86
   0  -3  -6   12.51    0.40
   0  -3  -6   12.22    0.90
   0  -3  -6   13.12    0.44
   0  -3  -7    1.33    0.14
   0  -3  -7    1.33    0.15
   0  -3  -7    1.24    0.15
   0  -3  -8   22.42    0.55
   0  -3  -8   21.81    0.62
   0  -3  -9    9.48    0.39
   0  -3 -10    3.66    0.21
   0  -3 -10    3.32    0.16
   0  -3 -11    1.08    0.08
   0   4 -12    6.61    0.24
   0   4 -11    1.41    0.15
   0   4 -11    1.17    0.14
   0   4 -10   11.50    0.41
   0   4 -10   11.54    0.44
   0   4 -10   11.82    0.43
   0   4  -9    4.48    0.26
   0   4  -9    4.32    0.28
   0   4  -9    4.39    0.27
   0   4  -8   32.35    0.68
   0  -4   8   35.32    1.59
   0   4  -8   30.14    0.67
   0   4  -8   36.04    1.55
   0   4  -8   32.27    0.68
   0   4  -8   30.89    0.71
   0  -4   7    9.57    0.80
   0   4  -7   10.67    0.82
   0  -4   6  162.74    3.07
   0   4  -6  166.61    3.03
   0   4  -5   29.25    1.19
   0  -4   5   29.39    1.21
   0   4  -4    0.04    0.13
   0  -4   4    0.15    0.12
   0  -4   3   50.68    1.30
   0   4  -3   49.48    1.33
   0   4  -3   51.44    1.33
   0   4  -2   78.63    1.57
   0   4  -2   78.47    1.60
   0   4  -1    0.73    0.17
   0   4  -1    0.86    0.18
   0  -4   1    0.73    0.14
   0   4   0   89.77    1.57
   0  -4  -1   93.70    1.83
   0   4   1   90.58    1.57
   0  -4  -2    2.10    0.31
   0   4   2    2.13    0.25
   0  -4  -3    9.34    0.68
   0  -4  -4    0.39    0.19
   0  -4  -5   31.87    0.67
   0  -4  -5   31.49    1.44
   0  -4  -6   21.65    0.59
   0  -4  -7    2.99    0.23
   0  -4  -8    0.09    0.06
   0  -4  -9    4.02    0.22
   0  -4 -10    1.92    0.12
   0   4  10    1.85    0.11
   0   5 -12    0.33    0.07
   0   5 -11    9.23    0.34
   0   5 -11    9.42    0.35
   0   5 -10    0.01    0.05
   0   5 -10   -0.02    0.07
   0   5 -10   -0.05    0.07
   0   5  -9   27.94    0.69
   0   5  -9   28.57    0.67
   0   5  -9   28.17    0.64
   0   5  -8    8.86    0.36
   0   5  -8    8.57    0.37
   0   5  -8    9.27    0.40
   0   5  -7    0.20    0.07
   0   5  -7    0.14    0.05
   0   5  -7    0.31    0.17
   0  -5   7    0.05    0.14
   0   5  -7    0.25    0.09
   0   5  -7    0.13    0.06
   0   5  -6   72.79    2.15
   0  -5   6   71.33    2.13
   0  -5   5    0.47    0.21
   0   5  -5    0.76    0.24
   0  -5   4    7.95    0.62
   0   5  -4    7.15    0.60
   0   5  -3   19.60    0.93
   0   5  -3   19.65    0.96
   0  -5   3   19.76    0.88
   0   5  -2   29.01    1.10
   0   5  -2   28.43    1.08
   0  -5   2   28.16    0.94
   0   5  -1   10.76    0.65
   0   5  -1   10.72    0.67
   0   5   0  116.46    2.06
   0  -5  -1   10.80    0.72
   0   5   1    9.92    0.60
   0  -5  -2    2.48    0.37
   0   5   2    2.25    0.28
   0  -5  -3    1.70    0.32
   0  -5  -4    1.75    0.15
   0  -5  -4    2.06    0.38
   0   5   4    1.57    0.16
   0  -5  -5    0.60    0.10
   0   5   5    0.49    0.09
   0  -5  -6    0.34    0.09
   0  -5  -7   15.11    0.47
   0  -5  -8    7.18    0.29
   0  -5  -9    1.90    0.12
   0   5   9    1.83    0.13
   0   6 -12   21.01    0.33
   0   6 -11    0.07    0.06
   0   6 -10    3.64    0.22
   0   6 -10    3.45    0.19
   0   6 -10    3.83    0.24
   0   6  -9   24.05    0.55
   0   6  -9   24.04    0.63
   0   6  -9   23.60    0.58
   0   6  -8    7.38    0.37
   0   6  -8    7.23    0.35
   0   6  -8    7.02    0.32
   0   6  -8    6.91    0.31
   0   6  -7    0.51    0.11
   0   6  -7    0.47    0.09
   0   6  -7    0.36    0.10
   0   6  -6   10.70    0.38
   0   6  -6   11.50    0.45
   0   6  -6   11.11    0.43
   0   6  -6   12.27    0.92
   0  -6   6   11.36    0.87
   0   6  -5   22.91    0.57
   0   6  -5   22.36    0.59
   0   6  -5   22.87    0.59
   0  -6   5   22.32    1.15
   0   6  -5   23.66    1.24
   0   6  -4    1.30    0.29
   0  -6   4    1.36    0.28
   0   6  -3    0.21    0.16
   0   6  -3    0.13    0.14
   0   6  -2  113.35    2.44
   0   6  -2  107.78    2.35
   0   6  -1    3.10    0.39
   0  -6   0   28.33    1.25
   0   6   0   28.83    1.15
   0  -6  -1    4.33    0.50
   0   6   1    4.15    0.42
   0  -6  -2    4.06    0.52
   0   6   2    4.05    0.24
   0   6   2    4.64    0.28
   0   6   2    4.45    0.26
   0   6   3    0.88    0.13
   0   6   3    0.97    0.12
   0  -6  -3    0.98    0.26
   0   6   3    0.99    0.14
   0   6   4    4.50    0.27
   0   6   4    4.51    0.24
   0   6   5   13.29    0.43
   0  -6  -6    3.44    0.20
   0   6   6    3.14    0.24
   0   6   7    0.06    0.06
   0   6   7    0.02    0.04
   0  -6  -7    0.06    0.05
   0   6   8    0.11    0.06
   0   6   8    0.05    0.04
   0  -6  -8    0.08    0.03
   0   7 -11    0.01    0.05
   0   7 -10    2.52    0.17
   0   7  -9    0.01    0.04
   0   7  -9    0.00    0.05
   0   7  -9   -0.06    0.07
   0   7  -8    8.45    0.34
   0   7  -8    8.00    0.31
   0   7  -7    0.97    0.15
   0   7  -7    1.03    0.15
   0   7  -6    3.12    0.25
   0   7  -6    2.74    0.23
   0   7  -5  111.91    1.39
   0   7  -5  113.63    1.41
   0   7  -5  111.52    1.35
   0   7  -4    7.13    0.34
   0   7  -4    7.51    0.72
   0   7  -4    7.33    0.34
   0   7  -3    5.23    0.26
   0   7  -3    5.33    0.30
   0   7  -3    5.47    0.27
   0   7  -3    5.44    0.30
   0   7  -3    5.12    0.25
   0   7  -2   30.31    0.69
   0   7  -2   28.54    0.61
   0   7  -2   28.36    0.64
   0   7  -2   28.86    1.29
   0   7  -2   28.03    0.63
   0   7  -2   28.02    0.68
   0   7  -1    1.47    0.16
   0   7  -1    1.51    0.15
   0   7  -1    2.01    0.19
   0  -7   1    1.28    0.28
   0   7  -1    1.53    0.16
   0   7  -1    1.40    0.15
   0   7   0   28.89    0.67
   0   7   0   28.17    0.66
   0   7   0   27.92    0.66
   0   7   0   29.26    0.69
   0  -7   0   27.54    1.30
   0   7   0   29.48    0.72
   0   7   1   10.90    0.45
   0   7   1   10.47    0.41
   0   7   1    9.99    0.41
   0   7   1   10.67    0.42
   0   7   1   10.75    0.41
   0   7   2    0.20    0.07
   0   7   2    0.10    0.07
   0   7   2    0.05    0.07
   0   7   2    0.09    0.05
   0   7   2    0.08    0.07
   0   7   3    0.01    0.06
   0   7   3   -0.01    0.07
   0   7   3    0.05    0.07
   0   7   3   -0.05    0.07
   0   7   3    0.10    0.07
   0   7   4    0.11    0.06
   0   7   4   -0.02    0.07
   0   7   4    0.04    0.08
   0   7   5    7.38    0.34
   0   7   5    6.76    0.31
   0   7   5    6.36    0.28
   0   7   6    5.68    0.25
   0   7   6    5.66    0.22
   0   7   6    6.04    0.27
   0   7   7    1.43    0.10
   0   7   7    1.60    0.11
   0   8  -9    7.19    0.25
   0   8  -8   22.12    0.54
   0   8  -7    1.28    0.16
   0   8  -7    1.22    0.12
   0   8  -6   30.87    0.72
   0   8  -5   14.01    0.49
   0   8  -5   13.66    0.48
   0   8  -5   12.83    0.43
   0   8  -4    3.71    0.22
   0   8  -4    3.38    0.25
   0   8  -3    0.55    0.10
   0   8  -3    0.57    0.13
   0   8  -3    0.50    0.12
   0   8  -2    0.08    0.07
   0   8  -2    0.20    0.08
   0   8  -2    0.10    0.07
   0   8  -1    5.37    0.29
   0   8  -1    5.46    0.31
   0   8  -1    5.41    0.32
   0   8  -1    5.58    0.30
   0   8   0    7.75    0.38
   0   8   0    7.61    0.35
   0   8   0    7.49    0.36
   0   8   0    7.75    0.36
   0   8   1    0.37    0.10
   0   8   1    0.30    0.09
   0   8   1    0.36    0.10
   0   8   1    0.39    0.10
   0   8   2    0.00    0.06
   0   8   2   -0.03    0.08
   0   8   2    0.04    0.06
   0   8   3   13.30    0.46
   0   8   3   13.03    0.42
   0   8   3   13.08    0.41
   0   8   4    0.93    0.11
   0   8   4    1.07    0.12
   0   8   4    0.98    0.13
   0   8   5    1.15    0.10
   0   8   5    1.17    0.12
   0   8   5    1.11    0.09
   0   9  -9    2.38    0.11
   0   9  -8    3.67    0.18
   0   9  -7    6.98    0.29
   0   9  -6    3.83    0.23
   0   9  -6    3.81    0.23
   0   9  -5    4.01    0.24
   0   9  -5    3.86    0.24
   0   9  -4    1.26    0.14
   0   9  -4    1.45    0.16
   0   9  -4    1.38    0.15
   0   9  -3    0.05    0.05
   0   9  -3    0.02    0.06
   0   9  -3   -0.09    0.08
   0   9  -2    1.23    0.15
   0   9  -2    1.22    0.15
   0   9  -2    1.34    0.14
   0   9  -1    7.01    0.33
   0   9  -1    6.81    0.32
   0   9  -1    7.07    0.32
   0   9   0    8.85    0.35
   0   9   0    9.04    0.37
   0   9   1    3.29    0.19
   0   9   1    3.38    0.22
   0   9   1    3.52    0.21
   0   9   2    3.42    0.21
   0   9   2    3.34    0.19
   0   9   2    3.44    0.18
   0   9   3   -0.01    0.06
   0   9   3    0.05    0.04
   0   9   3    0.00    0.05
   0   9   4    0.01    0.04
   0  10  -7    2.04    0.12
   0  10  -6    9.14    0.26
   0  10  -5    0.18    0.06
   0  10  -5    0.13    0.06
   0  10  -4    2.82    0.15
   0  10  -4    3.26    0.17
   0  10  -3   11.41    0.31
   0  10  -3   11.09    0.33
   0  10  -2    4.33    0.19
   0  10  -2    4.70    0.22
   0  10  -1    2.09    0.15
   0  10  -1    1.73    0.11
   0  10   0    5.00    0.20
   0  10   1    1.45    0.10
  -1  10   1    1.30    0.10
  -1  10   1    1.28    0.11
  -1  10   0    3.24    0.17
  -1  10  -1    2.35    0.15
  -1  10  -2    0.73    0.09
  -1  10  -3    0.14    0.05
  -1  10  -3    0.64    0.09
  -1  10  -4    1.89    0.12
  -1  10  -4    1.94    0.14
  -1  10  -5    4.66    0.20
  -1  10  -6    0.09    0.06
  -1  10  -7    4.49    0.17
  -1   9   4    0.12    0.06
  -1   9   4    0.17    0.05
  -1   9   3    0.40    0.08
  -1   9   3    0.57    0.09
  -1   9   2    1.85    0.16
  -1   9   2    1.90    0.16
  -1   9   1    5.29    0.28
  -1   9   1    5.42    0.27
  -1   9   1    5.06    0.27
  -1   9   0    0.15    0.08
  -1   9   0    0.08    0.08
  -1   9   0    0.17    0.08
  -1   9  -1   12.28    0.42
  -1   9  -1   11.85    0.44
  -1   9  -1   11.61    0.41
  -1   9  -2    3.05    0.21
  -1   9  -2    2.51    0.17
  -1   9  -2    2.95    0.21
  -1   9  -2    3.21    0.23
  -1   9  -3    1.26    0.13
  -1   9  -3    1.22    0.14
  -1   9  -3    1.19    0.13
  -1   9  -3    0.88    0.12
  -1   9  -4    5.06    0.23
  -1   9  -4    4.42    0.26
  -1   9  -4    4.30    0.24
  -1   9  -4    4.19    0.24
  -1   9  -5    2.48    0.18
  -1   9  -5    2.46    0.19
  -1   9  -6    0.38    0.09
  -1   9  -6    0.10    0.08
  -1   9  -7    6.48    0.27
  -1   9  -8    4.12    0.19
  -1   8   6    2.97    0.13
  -1   8   6    3.00    0.15
  -1   8   5   13.00    0.31
  -1   8   5   14.13    0.37
  -1   8   5   13.77    0.39
  -1   8   4    0.78    0.12
  -1   8   4    0.92    0.11
  -1   8   4    0.97    0.13
  -1   8   3    2.17    0.19
  -1   8   3    2.36    0.17
  -1   8   3    2.11    0.19
  -1   8   3    2.07    0.17
  -1   8   3    2.27    0.19
  -1   8   2    9.04    0.39
  -1   8   2    8.42    0.37
  -1   8   2    8.62    0.39
  -1   8   2    8.04    0.33
  -1   8   2    8.80    0.36
  -1   8   1    6.61    0.35
  -1   8   1    6.28    0.29
  -1   8   1    6.36    0.33
  -1   8   1    6.31    0.34
  -1   8   1    6.25    0.32
  -1   8   0    0.64    0.13
  -1   8   0    0.70    0.12
  -1   8   0    0.53    0.11
  -1   8   0    0.62    0.11
  -1   8  -1   12.08    0.44
  -1   8  -1   13.01    0.45
  -1   8  -1   12.36    0.47
  -1   8  -1   12.27    0.46
  -1   8  -2    3.45    0.23
  -1   8  -2    3.24    0.24
  -1   8  -2    2.88    0.23
  -1   8  -2    3.34    0.23
  -1   8  -2    2.92    0.21
  -1   8  -3    5.96    0.29
  -1   8  -3    6.11    0.32
  -1   8  -3    6.24    0.29
  -1   8  -3    6.69    0.35
  -1   8  -4    1.15    0.15
  -1   8  -4    1.20    0.13
  -1   8  -4    1.10    0.14
  -1   8  -4    1.25    0.15
  -1   8  -4    1.01    0.12
  -1   8  -5    2.14    0.19
  -1   8  -5    1.99    0.19
  -1   8  -6   13.74    0.48
  -1   8  -6   13.97    0.47
  -1   8  -7   20.54    0.55
  -1   8  -8    2.43    0.18
  -1   8  -9    0.13    0.05
  -1   8  -9    0.05    0.04
  -1   8 -10    1.41    0.11
  -1   7   7    2.59    0.14
  -1   7   7    2.83    0.17
  -1   7   7    2.81    0.15
  -1   7   6    2.09    0.18
  -1   7   6    2.01    0.15
  -1   7   6    2.03    0.16
  -1   7   5    3.63    0.23
  -1   7   5    3.53    0.22
  -1   7   5    4.00    0.25
  -1   7   5    3.67    0.25
  -1   7   4    1.16    0.13
  -1   7   4    1.14    0.16
  -1   7   4    1.18    0.15
  -1   7   4    1.27    0.15
  -1   7   4    1.13    0.14
  -1   7   3    7.12    0.35
  -1   7   3    7.60    0.33
  -1   7   3    7.36    0.37
  -1   7   3    7.21    0.36
  -1   7   3    6.56    0.32
  -1   7   2   51.91    0.97
  -1   7   2   52.67    0.89
  -1   7   2   52.74    0.94
  -1   7   2   52.92    0.90
  -1   7   2   52.33    0.96
  -1   7   1    1.81    0.17
  -1   7   1    1.81    0.16
  -1   7   1    1.20    0.25
  -1   7   1    1.64    0.17
  -1   7   1    1.79    0.18
  -1   7   1    1.76    0.18
  -1   7   1    1.70    0.18
  -1   7   0    4.35    0.26
  -1   7   0    3.97    0.25
  -1   7   0    4.26    0.27
  -1   7   0    4.34    0.27
  -1   7   0    4.14    0.49
  -1   7   0    4.42    0.26
  -1   7  -1   30.05    0.66
  -1   7  -1   30.26    0.69
  -1   7  -1   29.89    0.65
  -1   7  -1   30.14    0.69
  -1   7  -1   29.80    1.33
  -1   7  -1   31.25    0.65
  -1   7  -2    4.25    0.26
  -1   7  -2    4.33    0.26
  -1   7  -2    3.74    0.23
  -1   7  -2    4.27    0.25
  -1   7  -2    3.93    0.50
  -1   7  -3    4.29    0.27
  -1   7  -3    4.25    0.51
  -1   7  -3    4.13    0.23
  -1   7  -3    4.09    0.25
  -1   7  -3    4.19    0.25
  -1   7  -3    4.15    0.23
  -1   7  -4    0.37    0.18
  -1   7  -4    0.68    0.11
  -1   7  -4    0.57    0.10
  -1   7  -5   40.32    0.81
  -1   7  -6   12.97    0.47
  -1   7  -7   28.01    0.63
  -1   7  -8   11.53    0.40
  -1   7  -8   11.10    0.40
  -1   7  -9    3.59    0.22
  -1   7  -9    3.36    0.18
  -1   7 -10    5.19    0.23
  -1   7 -11    0.98    0.08
   1  -6  -8   15.51    0.34
  -1   6   8   15.73    0.40
  -1   6   8   14.97    0.35
   1  -6  -7   10.56    0.34
   1  -6  -6    0.39    0.08
  -1   6   6    0.31    0.08
  -1   6   5   40.53    0.79
   1  -6  -5   42.49    0.76
  -1   6   4    0.24    0.07
  -1   6   4    0.18    0.07
  -1   6   3    0.77    0.12
  -1   6   3    0.88    0.12
  -1   6   2   33.76    0.70
  -1   6   2   35.05    1.29
  -1   6   2   35.15    0.69
   1  -6  -2   34.02    1.36
  -1   6   2   34.76    0.74
  -1   6   2   34.83    0.68
   1  -6  -1    0.72    0.20
  -1   6   1    0.59    0.17
  -1   6   0    4.80    0.49
   1  -6   0    4.88    0.48
  -1   6  -1    8.94    0.68
  -1   6  -2  112.09    2.47
  -1   6  -2  106.52    2.38
   1  -6   3    1.10    0.24
  -1   6  -3    0.77    0.22
  -1   6  -3    1.19    0.26
  -1   6  -4    2.62    0.41
   1  -6   4    2.77    0.40
  -1   6  -5   26.26    0.62
  -1   6  -5   25.13    0.63
  -1   6  -5   27.21    1.33
   1  -6   5   25.68    1.29
  -1   6  -6    1.78    0.17
  -1   6  -6    1.99    0.19
  -1   6  -6    1.85    0.36
  -1   6  -6    1.90    0.18
   1  -6   6    1.79    0.35
  -1   6  -7   14.18    0.44
  -1   6  -7   14.13    0.49
  -1   6  -8    0.28    0.10
  -1   6  -8    0.34    0.09
  -1   6  -9    4.16    0.27
  -1   6 -10    2.31    0.18
  -1   6 -11    1.32    0.12
   1  -5  -9    0.30    0.07
   1  -5  -8    6.60    0.30
   1  -5  -7    3.71    0.24
  -1   5   6   10.05    0.38
   1  -5  -6   10.43    0.41
  -1   5   5    2.08    0.18
   1  -5  -5    2.09    0.37
  -1   5   4   20.84    0.53
   1  -5  -4   21.27    1.13
   1  -5  -3    3.05    0.41
  -1   5   3    3.63    0.39
  -1   5   2    5.51    0.48
   1  -5  -2    6.05    0.52
  -1   5   1  225.04    3.02
   1  -5  -1  234.68    3.07
  -1   5   0    2.14    0.29
  -1   5  -1   54.29    1.48
  -1   5  -1   55.65    1.53
  -1   5  -2   42.12    1.36
  -1   5  -2   42.44    1.33
  -1   5  -3   18.76    0.92
  -1   5  -3   18.39    0.93
  -1   5  -4   21.25    1.02
  -1   5  -4   22.26    1.07
   1  -5   4   24.67    1.13
  -1   5  -5   17.09    0.99
   1  -5   5   16.55    0.99
   1  -5   6    0.27    0.17
  -1   5  -6    0.22    0.07
  -1   5  -6    0.53    0.19
  -1   5  -7   20.37    0.55
  -1   5  -7   20.66    0.58
  -1   5  -7   21.94    1.19
   1  -5   7   20.24    1.21
  -1   5  -7   20.28    0.58
  -1   5  -8    3.81    0.27
  -1   5  -8    3.64    0.25
  -1   5  -9    0.05    0.07
  -1   5  -9    0.13    0.09
  -1   5 -10    5.87    0.31
  -1   5 -11   12.44    0.38
  -1   5 -12    1.07    0.09
   1  -4 -10    0.30    0.07
   1  -4  -9    8.78    0.35
   1  -4  -8    7.66    0.36
   1  -4  -8    7.60    0.31
   1  -4  -8    7.07    0.30
   1  -4  -7   32.59    0.75
   1  -4  -7   31.46    0.66
   1  -4  -6    6.71    0.67
  -1   4   6    6.74    0.29
   1  -4  -5   51.10    1.77
   1  -4  -4   61.20    1.77
  -1   4   4   59.50    1.48
   1  -4  -3   73.54    1.77
  -1   4   3   70.14    1.55
   1  -4  -2   14.42    0.71
  -1   4   2   14.73    0.69
   1  -4  -1    0.53    0.16
  -1   4   1    0.52    0.15
  -1   4   0   95.72    1.71
  -1   4  -1  100.14    1.81
  -1   4  -1   98.73    1.73
  -1   4  -2   32.92    1.06
  -1   4  -2   32.40    1.02
  -1   4  -3   20.11    0.85
  -1   4  -3   20.02    0.84
  -1   4  -4   20.19    0.88
  -1   4  -4   20.25    0.92
   1  -4   5    5.29    0.54
  -1   4  -5    5.82    0.53
   1  -4   6   48.81    1.71
  -1   4  -6   49.67    1.64
   1  -4   7   38.36    1.60
  -1   4  -7   33.63    0.67
  -1   4  -7   35.48    0.72
  -1   4  -7   37.15    1.49
  -1   4  -7   33.96    0.70
  -1   4  -8   33.75    0.75
  -1   4  -8   34.45    0.76
  -1   4  -8   33.14    0.65
  -1   4  -9   14.36    0.43
  -1   4  -9   14.06    0.50
  -1   4  -9   14.13    0.51
  -1   4  -9   14.16    0.50
  -1   4 -10    6.55    0.33
  -1   4 -10    6.59    0.34
  -1   4 -10    6.80    0.34
  -1   4 -11    6.15    0.28
  -1   4 -12    2.72    0.13
   1  -3 -11    1.54    0.09
   1  -3 -11    2.02    0.13
   1  -3 -10    0.82    0.12
   1  -3  -9    9.73    0.38
   1  -3  -9    9.84    0.37
   1  -3  -9   10.23    0.41
   1  -3  -8   97.09    1.22
   1  -3  -8   96.66    1.24
   1  -3  -8   97.63    1.30
   1  -3  -7   31.76    0.68
   1  -3  -7   31.44    0.67
   1  -3  -7   29.55    1.43
   1  -3  -6   20.68    1.13
  -1   3   5   44.31    1.23
   1  -3  -5   43.69    1.52
   1  -3  -4   44.70    1.39
  -1   3   4   45.87    1.19
   1  -3  -3   21.92    0.86
  -1   3   3   22.13    0.78
  -1   3   2    4.05    0.33
   1  -3  -2    4.15    0.34
  -1   3   1   70.80    1.27
   1  -3  -1   71.04    1.21
  -1   3   0   69.90    1.24
  -1   3   0   73.50    1.30
  -1   3  -1   20.56    0.69
  -1   3  -1   19.05    0.65
  -1   3  -2  148.29    1.85
  -1   3  -2  144.85    1.87
  -1   3  -2  144.58    0.70
  -1   3  -3  155.12    2.09
  -1   3  -3  156.12    0.90
  -1   3  -4  172.78    2.39
   1  -3   5   13.28    0.78
   1  -3   6   24.38    1.14
   1  -3   7   24.28    1.21
  -1   3  -8   57.74    0.97
  -1   3  -8   58.97    0.88
   1  -3   8   58.44    1.92
  -1   3  -8   58.52    1.00
  -1   3  -8   60.39    1.84
  -1   3  -9   22.13    0.65
  -1   3  -9   22.56    0.56
  -1   3  -9   21.47    0.62
  -1   3 -10    0.63    0.12
  -1   3 -10    0.78    0.13
  -1   3 -10    0.76    0.12
  -1   3 -11    3.11    0.21
  -1   3 -11    3.24    0.20
  -1   3 -12    0.58    0.06
   1  -2 -11    5.87    0.24
   1  -2 -11    5.87    0.24
   1  -2 -10    2.62    0.21
   1  -2 -10    2.95    0.21
   1  -2  -9    0.27    0.09
   1  -2  -9    0.29    0.09
   1  -2  -9    0.26    0.08
   1  -2  -8   54.56    0.95
   1  -2  -8   54.48    0.95
   1  -2  -8   54.16    0.93
   1  -2  -7   25.65    1.29
   1  -2  -7   24.96    0.60
   1  -2  -7   25.23    0.60
   1  -2  -6    2.07    0.34
   1  -2  -5   18.79    0.91
  -1   2   4    2.90    0.23
   1  -2  -4    3.14    0.34
   1  -2  -3   57.37    1.22
  -1   2   3   55.96    0.92
   1  -2  -2    0.20    0.09
  -1   2   2    0.16    0.06
  -1   2   1  147.30    1.51
   1  -2  -1  142.74    1.37
  -1   2   0   68.73    0.99
  -1   2  -1  667.40    3.11
  -1   2  -1  655.63    3.11
  -1   2  -2  141.19    1.50
  -1   2  -2  143.65    1.56
  -1   2  -2  141.84    0.71
  -1   2  -3   60.00    1.08
  -1   2  -3   59.97    0.57
  -1   2  -4   20.18    0.39
   1  -2   5   50.15    1.38
   1  -2   6    2.93    0.37
   1  -2   7   15.87    0.90
  -1   2  -8    7.21    0.33
  -1   2  -8    7.03    0.34
  -1   2  -8    7.02    0.31
  -1   2  -8    7.34    0.36
  -1   2  -9   16.71    0.53
  -1   2  -9   16.53    0.56
  -1   2 -10    0.96    0.12
  -1   2 -10    0.84    0.14
  -1   2 -11    9.43    0.30
  -1   2 -11    9.92    0.38
   1  -1 -12    1.10    0.10
   1  -1 -11   17.16    0.48
   1  -1 -11   16.61    0.42
   1  -1 -10   12.66    0.46
   1  -1 -10   12.80    0.47
   1  -1 -10   13.09    0.44
   1  -1  -9    9.66    0.41
   1  -1  -9    9.96    0.43
   1  -1  -9    9.99    0.40
   1  -1  -8   11.53    0.43
   1  -1  -8   12.12    0.44
   1  -1  -8   12.05    0.91
   1  -1  -7  112.21    2.58
   1  -1  -6   11.89    0.77
   1  -1  -5   20.52    0.89
  -1   1   5   19.60    0.73
   1  -1  -4   95.15    1.65
  -1   1   4   91.31    1.41
   1  -1  -3    2.00    0.22
  -1   1   3    2.09    0.19
  -1   1   2   61.86    0.87
   1  -1  -2   60.65    0.91
  -1   1   1    0.85    0.10
   1  -1  -1    0.80    0.08
  -1   1   0   87.95    0.82
  -1   1   0   88.99    0.84
  -1   1  -1   63.93    0.74
  -1   1  -1   67.62    0.72
  -1   1  -2  480.58    2.36
  -1   1  -2  482.00    1.30
  -1   1  -2  479.88    2.15
  -1   1  -3   18.03    0.31
  -1   1  -3   17.61    0.58
   1  -1   4  121.49    1.77
  -1   1  -4  121.56    1.80
  -1   1  -4  125.47    0.97
   1  -1   5   28.00    0.94
  -1   1  -5   29.91    1.04
   1  -1   6   77.63    1.72
  -1   1  -6   76.95    1.87
  -1   1  -7   76.35    2.05
  -1   1  -8   12.99    0.42
  -1   1  -8   13.04    0.46
  -1   1  -8   13.13    0.44
  -1   1  -9    3.01    0.21
  -1   1  -9    2.86    0.24
  -1   1  -9    2.83    0.20
  -1   1  -9    2.94    0.22
  -1   1 -10   32.97    0.62
  -1   1 -10   35.04    0.78
  -1   1 -11    1.71    0.16
   1   0 -12    0.00    0.05
   1   0 -11   11.12    0.34
   1   0 -11   11.53    0.42
   1   0 -11   11.95    0.43
   1   0 -10   23.54    0.65
   1   0 -10   24.15    0.57
   1   0 -10   24.38    0.56
   1   0 -10   24.97    0.67
   1   0  -9    0.85    0.12
   1   0  -9    0.73    0.13
   1   0  -9    0.75    0.13
   1   0  -9    0.71    0.11
   1   0  -8    0.08    0.05
   1   0  -8    0.06    0.06
   1   0  -8   -0.02    0.07
   1   0  -8   -0.09    0.05
   1   0  -7  144.69    2.83
  -1   0   7  140.09    2.50
  -1   0   6   29.95    1.08
   1   0  -6   29.44    1.15
  -1   0   5   59.25    1.37
   1   0  -5   57.86    1.42
  -1   0   4   10.29    0.51
   1   0  -4    9.92    0.51
  -1   0   3   17.32    0.57
   1   0  -3   18.16    0.58
  -1   0   2  261.02    1.88
   1   0  -2  272.41    1.74
  -1   0   1    0.69    0.09
  -1   0   0   16.43    0.33
  -1   0  -1    4.76    0.20
  -1   0  -2   72.38    1.02
  -1   0  -2   72.35    0.52
  -1   0  -3    1.60    0.10
  -1   0  -3    1.30    0.18
   1   0   4   81.48    1.27
  -1   0  -4   79.67    1.55
   1   0   5   13.87    0.58
  -1   0  -5   12.50    0.71
  -1   0  -6    9.68    0.70
  -1   0  -7   83.95    2.24
  -1   0  -8    2.27    0.38
  -1   0  -8    2.22    0.20
  -1   0  -8    2.33    0.19
  -1   0  -8    2.29    0.18
  -1   0  -9    0.46    0.10
  -1   0  -9    0.40    0.10
  -1   0 -10    9.03    0.35
  -1   0 -10    9.42    0.39
  -1   0 -11    4.85    0.20
  -1   0 -11    5.30    0.25
   1   1 -12    0.56    0.09
   1   1 -11    1.83    0.18
   1   1 -11    1.74    0.18
   1   1 -11    1.81    0.16
   1   1 -10   38.79    0.82
   1   1 -10   38.50    0.77
   1   1  -9   22.66    0.62
   1   1  -9   23.81    0.63
   1   1  -9   22.84    0.61
  -1  -1   8   19.69    1.06
   1   1  -8   19.89    0.53
   1   1  -8   19.84    0.54
   1   1  -8   20.38    0.54
  -1  -1   7   93.20    2.20
   1   1  -6    1.22    0.25
  -1  -1   6    1.18    0.23
   1   1  -5   42.98    1.21
  -1  -1   5   41.00    1.18
   1   1  -4   12.25    0.56
  -1  -1   4   13.23    0.59
  -1  -1   3  255.02    2.23
  -1  -1   2    1.30    0.14
  -1  -1   1    8.61    0.29
   1   1   0  483.40    1.60
   1   1   0  481.74    1.55
  -1  -1  -1   39.43    0.75
   1   1   1   39.73    0.36
  -1  -1  -2   11.70    0.48
   1   1   2   11.59    0.23
   1   1   2   11.33    0.24
  -1  -1  -2   11.85    0.21
  -1  -1  -3  116.11    0.81
  -1  -1  -3  113.70    1.75
  -1  -1  -4    3.23    0.35
  -1  -1  -5   17.03    0.89
  -1  -1  -6    2.23    0.38
  -1  -1  -7   20.47    0.53
  -1  -1  -7   20.77    0.56
  -1  -1  -7   21.76    1.19
  -1  -1  -7   19.89    0.56
  -1  -1  -8   42.41    0.85
  -1  -1  -8   43.89    0.88
  -1  -1  -9    0.43    0.09
  -1  -1  -9    0.46    0.11
  -1  -1 -10   15.99    0.45
  -1  -1 -10   15.68    0.45
  -1  -1 -11    4.32    0.19
  -1  -1 -11    4.38    0.18
   1   2 -12    0.06    0.05
   1   2 -12    0.14    0.07
   1   2 -12    0.20    0.06
   1   2 -11   36.08    0.71
   1   2 -11   36.86    0.73
   1   2 -11   36.45    0.76
   1   2 -10    2.19    0.20
   1   2 -10    2.03    0.19
   1   2 -10    2.55    0.22
   1   2 -10    2.32    0.20
   1   2  -9   16.78    0.53
   1   2  -9   17.34    0.52
  -1  -2   9   16.58    1.05
   1   2  -8   24.99    0.60
  -1  -2   8   24.99    1.28
  -1  -2   7   63.79    1.89
  -1  -2   6    6.05    0.54
  -1  -2   5   46.93    1.31
  -1  -2   4   11.61    0.59
  -1  -2   3   13.03    0.55
   1   2  -2   10.93    0.19
  -1  -2   2   11.39    0.44
   1   2  -1   81.02    0.55
   1   2  -1   81.35    1.05
  -1  -2   1   82.34    0.98
   1   2   0   20.24    0.47
   1   2   0   19.21    0.48
   1   2   0   19.43    0.29
  -1  -2   0   20.26    0.37
   1   2   1   67.61    0.57
   1   2   1   65.66    0.80
  -1  -2  -2   49.86    1.16
   1   2   2   50.48    0.69
   1   2   2   48.42    0.51
   1   2   3   71.21    0.63
  -1  -2  -3   69.52    1.54
  -1  -2  -4   11.73    0.71
   1   2   4   11.46    0.26
  -1  -2  -5   23.33    1.12
  -1  -2  -6   21.04    1.15
  -1  -2  -7   26.66    0.66
  -1  -2  -7   26.08    0.59
  -1  -2  -7   25.16    1.33
  -1  -2  -7   25.94    0.65
  -1  -2  -8   27.75    0.70
  -1  -2  -9    0.49    0.11
  -1  -2  -9    0.57    0.09
  -1  -2 -10    0.05    0.06
  -1  -2 -10    0.04    0.04
  -1  -2 -11    5.19    0.17
   1   3 -12   10.87    0.34
   1   3 -12   10.41    0.33
   1   3 -12   10.58    0.32
   1   3 -11    0.09    0.06
   1   3 -11    0.16    0.07
   1   3 -10   39.56    0.84
   1   3 -10   39.28    0.81
   1   3 -10   39.62    0.74
   1   3 -10   38.91    0.80
   1   3  -9   27.73    0.67
   1   3  -9   27.63    0.67
   1   3  -8   21.53    0.56
  -1  -3   8   22.64    1.26
  -1  -3   7   26.89    1.29
  -1  -3   6   13.88    0.85
  -1  -3   5    0.09    0.10
  -1  -3   4    7.71    0.52
  -1  -3   3   38.56    1.03
   1   3  -2   41.43    0.99
   1   3  -2   41.09    0.98
   1   3  -2   41.85    0.48
  -1  -3   2   41.38    0.93
  -1  -3   1    2.85    0.21
   1   3  -1    3.11    0.26
   1   3  -1    2.91    0.14
   1   3  -1    2.97    0.25
  -1  -3   0   24.03    0.44
   1   3   0   23.38    0.65
   1   3   0   22.37    0.66
   1   3   0   23.67    0.39
   1   3   1    4.65    0.28
   1   3   1    4.23    0.18
  -1  -3  -2   40.38    1.22
   1   3   2   39.99    0.54
   1   3   2   40.54    0.78
   1   3   3    5.75    0.21
  -1  -3  -3    5.81    0.51
   1   3   4    9.56    0.28
  -1  -3  -4    9.56    0.72
  -1  -3  -5   23.52    1.22
  -1  -3  -6   40.07    0.80
  -1  -3  -6   39.48    1.66
  -1  -3  -7   37.53    0.81
  -1  -3  -8   47.66    0.89
  -1  -3  -9   19.23    0.52
  -1  -3 -10   -0.02    0.05
   1   4 -12    2.96    0.18
   1   4 -12    3.07    0.18
   1   4 -11   11.82    0.42
   1   4 -11   10.97    0.38
   1   4 -11   11.21    0.36
   1   4 -10   12.34    0.47
   1   4 -10   11.81    0.41
   1   4 -10   12.30    0.44
   1   4  -9   24.29    0.63
   1   4  -9   24.87    0.62
   1   4  -9   24.53    0.59
   1   4  -8   30.01    0.68
   1   4  -8   30.54    0.69
  -1  -4   7    8.82    0.78
  -1  -4   6    3.47    0.46
  -1  -4   5    8.13    0.63
   1   4  -5    7.48    0.61
  -1  -4   4    0.24    0.14
   1   4  -4    0.06    0.11
   1   4  -3    5.65    0.46
  -1  -4   3    5.50    0.43
   1   4  -2   32.75    1.02
   1   4  -2   33.01    0.52
   1   4  -2   33.58    1.03
  -1  -4   2   34.42    0.92
  -1  -4   1   88.71    1.25
   1   4  -1   86.33    1.58
   1   4  -1   87.13    0.86
   1   4  -1   89.58    1.58
   1   4   0    1.64    0.21
   1   4   0    1.64    0.13
   1   4   1    5.17    0.22
   1   4   1    5.44    0.36
  -1  -4  -1    5.11    0.48
  -1  -4  -2   71.27    1.86
   1   4   2   72.33    0.85
   1   4   3   12.37    0.36
  -1  -4  -3   11.47    0.80
  -1  -4  -4   53.45    1.84
  -1  -4  -5   -0.18    0.14
  -1  -4  -5    0.20    0.07
  -1  -4  -6    4.53    0.28
  -1  -4  -7   10.86    0.42
  -1  -4  -8    0.87    0.12
  -1  -4  -9    0.26    0.07
   1   4   9    0.19    0.05
   1   5 -12    2.44    0.16
   1   5 -11    5.21    0.26
   1   5 -11    5.21    0.24
   1   5 -11    5.19    0.27
   1   5 -10    0.11    0.08
   1   5 -10    0.13    0.07
   1   5 -10    0.10    0.06
   1   5  -9    5.88    0.32
   1   5  -9    5.99    0.32
   1   5  -9    6.23    0.32
   1   5  -8   20.30    0.57
   1   5  -8   20.09    0.60
   1   5  -7   13.53    0.45
   1   5  -7   13.49    0.47
   1   5  -7   13.64    0.48
   1   5  -7   14.97    1.03
  -1  -5   7   14.08    1.01
   1   5  -6   10.39    0.82
  -1  -5   6   11.51    0.86
   1   5  -5    2.08    0.36
  -1  -5   5    2.07    0.34
   1   5  -4   18.86    0.97
  -1  -5   4   21.62    0.98
   1   5  -3    0.37    0.15
  -1  -5   3    0.40    0.13
   1   5  -2   41.06    1.29
   1   5  -2   39.19    1.26
   1   5  -1    2.29    0.29
   1   5   0   24.38    0.91
  -1  -5  -1   33.91    1.36
  -1  -5  -2    3.51    0.46
   1   5   3    2.75    0.19
   1   5   3    2.71    0.20
  -1  -5  -3    3.08    0.45
   1   5   4    8.78    0.35
  -1  -5  -4    8.80    0.80
  -1  -5  -5    9.33    0.37
  -1  -5  -6   17.29    0.50
  -1  -5  -7   11.38    0.38
   1   5   8   16.90    0.40
  -1  -5  -8   17.27    0.40
   1   5   9    1.80    0.10
   1   6 -12    3.53    0.15
   1   6 -11    0.18    0.06
   1   6 -11    0.16    0.07
   1   6 -11    0.21    0.06
   1   6 -10    6.17    0.28
   1   6 -10    6.36    0.30
   1   6 -10    6.31    0.29
   1   6  -9   14.30    0.46
   1   6  -9   14.42    0.50
   1   6  -9   14.67    0.46
   1   6  -8    3.46    0.26
   1   6  -8    3.69    0.25
   1   6  -8    3.60    0.27
   1   6  -8    3.68    0.23
   1   6  -7   20.77    0.60
   1   6  -7   21.48    0.63
  -1  -6   6    0.88    0.26
   1   6  -6    1.00    0.14
   1   6  -6    1.17    0.16
   1   6  -5   29.31    0.69
   1   6  -5   27.93    1.33
   1   6  -5   28.14    0.67
   1   6  -5   28.43    0.66
  -1  -6   5   28.23    1.28
   1   6  -4   12.43    0.85
   1   6  -3    1.18    0.27
   1   6  -1    5.79    0.51
   1   6   0   28.35    0.63
   1   6   0   28.56    0.62
   1   6   0   27.96    0.65
  -1  -6  -1    0.45    0.19
   1   6   1    0.47    0.10
   1   6   1    0.40    0.09
   1   6   1    0.22    0.07
   1   6   1    0.56    0.10
   1   6   1    0.47    0.09
   1   6   2   34.15    0.71
  -1  -6  -2   32.76    1.50
   1   6   2   34.32    0.73
   1   6   2   34.72    0.71
   1   6   2   35.24    0.78
   1   6   3    3.71    0.24
   1   6   3    3.38    0.25
   1   6   3    3.61    0.24
   1   6   4    0.02    0.05
   1   6   4    0.07    0.07
   1   6   5   20.24    0.50
   1   6   5   20.80    0.59
  -1  -6  -6    0.66    0.09
   1   6   6    0.58    0.10
   1   6   7    0.30    0.07
  -1  -6  -7    0.19    0.04
   1   6   7    0.27    0.08
   1   6   8   18.51    0.30
   1   7 -11    2.43    0.12
   1   7 -11    2.16    0.10
   1   7 -10    0.09    0.05
   1   7 -10    0.14    0.06
   1   7  -9    3.60    0.21
   1   7  -9    3.21    0.20
   1   7  -8    0.60    0.13
   1   7  -8    0.43    0.09
   1   7  -8    0.53    0.11
   1   7  -7   13.13    0.49
   1   7  -7   13.25    0.50
   1   7  -6    1.33    0.17
   1   7  -6    1.53    0.18
   1   7  -5    3.13    0.24
   1   7  -5    2.80    0.22
   1   7  -4    8.15    0.35
   1   7  -4    8.15    0.32
   1   7  -4    8.25    0.38
   1   7  -3    3.01    0.23
   1   7  -3    2.74    0.22
   1   7  -3    2.85    0.20
   1   7  -2    2.25    0.20
   1   7  -2    1.87    0.18
   1   7  -2    1.69    0.17
   1   7  -2    1.99    0.19
   1   7  -1    7.92    0.36
   1   7  -1    8.56    0.39
  -1  -7   1    7.17    0.70
   1   7  -1    8.34    0.36
   1   7  -1    8.24    0.36
   1   7   0   36.04    0.76
   1   7   0   36.61    0.82
   1   7   0   37.04    0.79
   1   7   0   36.90    0.77
   1   7   1   15.92    0.53
   1   7   1   15.91    0.51
   1   7   1   16.32    0.51
   1   7   1   15.78    0.54
   1   7   2   61.92    1.07
   1   7   2   60.12    1.03
   1   7   2   61.61    0.97
   1   7   3    0.71    0.12
   1   7   3    0.72    0.11
   1   7   3    0.71    0.13
   1   7   4    0.05    0.05
   1   7   4    0.14    0.08
   1   7   4    0.15    0.08
   1   7   5   12.71    0.32
   1   7   5   13.34    0.41
   1   7   5   13.66    0.41
   1   7   6    7.14    0.25
   1   7   6    6.90    0.24
   1   8 -10    2.49    0.11
   1   8 -10    3.49    0.15
   1   8  -9   -0.02    0.06
   1   8  -9    0.04    0.04
   1   8  -8    0.19    0.06
   1   8  -7   11.90    0.44
   1   8  -6    5.42    0.26
   1   8  -6    5.75    0.32
   1   8  -5    6.20    0.34
   1   8  -5    6.47    0.34
   1   8  -4    0.71    0.13
   1   8  -3    9.80    0.43
   1   8  -2   22.42    0.62
   1   8  -2   22.93    0.60
   1   8  -2   23.33    0.65
   1   8  -1    0.40    0.09
   1   8  -1    0.52    0.12
   1   8  -1    0.52    0.13
   1   8  -1    0.42    0.10
   1   8   0    0.53    0.12
   1   8   0    0.37    0.09
   1   8   0    0.23    0.09
   1   8   1    1.25    0.14
   1   8   1    1.40    0.17
   1   8   1    1.48    0.16
   1   8   2    3.97    0.25
   1   8   2    3.84    0.25
   1   8   2    3.70    0.22
   1   8   3    2.15    0.15
   1   8   3    2.17    0.17
   1   8   3    2.06    0.17
   1   8   4    0.02    0.05
   1   8   4    0.09    0.03
   1   8   4    0.05    0.05
   1   8   5    2.83    0.13
   1   8   5    2.71    0.13
   1   9  -9    2.92    0.13
   1   9  -8    0.55    0.08
   1   9  -8    0.49    0.06
   1   9  -7    1.72    0.15
   1   9  -7    1.54    0.12
   1   9  -6   10.56    0.37
   1   9  -5    7.77    0.34
   1   9  -4    0.11    0.07
   1   9  -4    0.02    0.07
   1   9  -3    0.22    0.06
   1   9  -3    0.52    0.11
   1   9  -2    4.37    0.26
   1   9  -1   17.33    0.47
   1   9  -1   17.64    0.50
   1   9   0   13.49    0.39
   1   9   0   13.93    0.43
   1   9   1    0.10    0.07
   1   9   1    0.02    0.05
   1   9   1    0.09    0.05
   1   9   2    6.38    0.20
   1   9   2    6.84    0.25
   1   9   2    6.44    0.23
   1   9   3   10.70    0.26
   1  10  -7    1.37    0.09
   1  10  -6    0.95    0.09
   1  10  -6    1.22    0.10
   1  10  -5    0.80    0.09
   1  10  -5    0.56    0.07
   1  10  -4    4.71    0.15
   1  10  -4    7.04    0.24
   1  10  -3    0.58    0.09
   1  10  -3    0.44    0.08
   1  10  -3    0.60    0.06
   1  10  -2    1.94    0.13
   1  10  -2    2.11    0.14
   1  10  -1    0.37    0.07
   1  10  -1    0.26    0.06
   1  10   0    7.86    0.22
  -2  10   2   12.75    0.28
  -2  10   1    0.02    0.05
  -2  10   1    0.03    0.04
  -2  10   0    8.15    0.28
  -2  10   0    8.48    0.28
  -2  10  -1    2.26    0.13
  -2  10  -1    2.78    0.17
  -2  10  -2    0.12    0.06
  -2  10  -3    3.10    0.16
  -2  10  -4    1.37    0.15
  -2  10  -5    1.66    0.14
  -2   9   4    1.38    0.11
  -2   9   4    1.36    0.11
  -2   9   3   15.55    0.41
  -2   9   3   14.96    0.38
  -2   9   2   12.75    0.38
  -2   9   2   13.42    0.42
  -2   9   2   13.18    0.39
  -2   9   1    1.73    0.17
  -2   9   1    1.69    0.15
  -2   9   1    1.81    0.16
  -2   9   0    9.20    0.37
  -2   9   0    8.77    0.36
  -2   9   0    8.83    0.34
  -2   9  -1    0.86    0.13
  -2   9  -1    0.88    0.11
  -2   9  -1    0.97    0.13
  -2   9  -2    1.62    0.15
  -2   9  -2    1.73    0.16
  -2   9  -2    1.88    0.18
  -2   9  -2    1.75    0.16
  -2   9  -2    1.68    0.16
  -2   9  -3    0.76    0.11
  -2   9  -3    0.69    0.10
  -2   9  -3    0.62    0.11
  -2   9  -4    0.12    0.06
  -2   9  -4    0.04    0.07
  -2   9  -4    0.17    0.06
  -2   9  -5   -0.04    0.09
  -2   9  -6   13.56    0.41
  -2   9  -7    0.98    0.11
  -2   8   6   11.27    0.29
  -2   8   6   10.68    0.28
  -2   8   5    1.63    0.14
  -2   8   5    1.48    0.13
  -2   8   5    1.50    0.14
  -2   8   4    1.77    0.17
  -2   8   4    1.80    0.17
  -2   8   4    1.86    0.17
  -2   8   4    1.71    0.14
  -2   8   3    0.11    0.08
  -2   8   3    0.09    0.07
  -2   8   3    0.17    0.06
  -2   8   3    0.19    0.07
  -2   8   2    1.38    0.16
  -2   8   2    1.44    0.16
  -2   8   2    1.41    0.15
  -2   8   2    1.32    0.16
  -2   8   1    8.44    0.39
  -2   8   1    8.33    0.37
  -2   8   1    8.33    0.37
  -2   8   1    8.29    0.37
  -2   8   1    8.21    0.37
  -2   8   0    1.50    0.17
  -2   8   0    1.45    0.17
  -2   8   0    1.41    0.16
  -2   8   0    1.63    0.17
  -2   8   0    1.70    0.17
  -2   8  -1    2.17    0.19
  -2   8  -1    2.13    0.19
  -2   8  -1    1.99    0.17
  -2   8  -1    2.26    0.20
  -2   8  -1    2.23    0.19
  -2   8  -1    2.28    0.18
  -2   8  -2    3.35    0.24
  -2   8  -2    3.38    0.23
  -2   8  -2    3.34    0.23
  -2   8  -2    3.53    0.23
  -2   8  -2    3.63    0.24
  -2   8  -3   28.89    0.64
  -2   8  -3   28.24    0.69
  -2   8  -3   29.39    0.64
  -2   8  -3   28.70    0.69
  -2   8  -4    1.77    0.18
  -2   8  -4    1.69    0.16
  -2   8  -4    1.71    0.18
  -2   8  -4    1.72    0.16
  -2   8  -5    8.84    0.39
  -2   8  -5    8.59    0.38
  -2   8  -5    8.44    0.34
  -2   8  -6    0.95    0.14
  -2   8  -6    0.70    0.12
  -2   8  -7    9.69    0.37
  -2   8  -8    4.98    0.22
  -2   8  -8    4.87    0.22
  -2   8  -9    1.88    0.13
  -2   8  -9    1.81    0.12
  -2   7   8    4.76    0.16
  -2   7   7    0.08    0.06
  -2   7   7    0.08    0.06
  -2   7   6    2.82    0.17
  -2   7   6    2.90    0.21
  -2   7   6    2.95    0.21
  -2   7   6    2.86    0.19
  -2   7   5    5.42    0.30
  -2   7   5    5.77    0.29
  -2   7   4    2.78    0.19
  -2   7   4    3.01    0.23
  -2   7   4    3.07    0.24
  -2   7   3    0.43    0.10
  -2   7   3    0.29    0.09
  -2   7   3    0.48    0.10
  -2   7   2   18.57    0.56
  -2   7   2   18.81    0.54
  -2   7   2   17.83    0.55
  -2   7   2   18.81    0.58
  -2   7   2   19.23    0.55
  -2   7   1    1.93    0.19
  -2   7   1    1.97    0.18
  -2   7   1    1.76    0.17
  -2   7   1    1.62    0.15
  -2   7   1    1.20    0.28
  -2   7   1    1.61    0.17
  -2   7   1    1.78    0.18
  -2   7   0   71.63    1.07
  -2   7   0   71.52    1.05
  -2   7   0   73.29    1.01
  -2   7   0   71.70    2.09
  -2   7   0   73.78    1.05
  -2   7   0   69.28    1.01
  -2   7  -1    6.78    0.32
  -2   7  -1    6.67    0.31
  -2   7  -1    6.78    0.32
  -2   7  -1    6.56    0.64
  -2   7  -1    7.15    0.30
  -2   7  -1    6.45    0.30
  -2   7  -1    6.43    0.30
  -2   7  -2   18.29    0.51
  -2   7  -2   19.68    0.54
  -2   7  -2   18.48    1.09
  -2   7  -2   18.25    0.51
  -2   7  -2   18.85    0.53
  -2   7  -3    1.77    0.17
  -2   7  -3    1.82    0.17
  -2   7  -3    2.10    0.17
  -2   7  -3    2.13    0.18
  -2   7  -3    1.87    0.35
  -2   7  -3    2.11    0.18
  -2   7  -3    1.82    0.16
  -2   7  -4    9.76    0.41
  -2   7  -4    9.77    0.37
  -2   7  -4    9.66    0.35
   2  -7   4    8.70    0.74
  -2   7  -5   74.15    1.13
  -2   7  -5   73.89    1.05
  -2   7  -6    2.97    0.23
  -2   7  -6    2.96    0.21
  -2   7  -7    0.26    0.08
  -2   7  -7    0.49    0.10
  -2   7  -8    0.38    0.08
  -2   7  -8    0.46    0.10
  -2   7  -9    3.33    0.21
  -2   7 -10    0.83    0.09
  -2   6   9    3.39    0.13
  -2   6   9    3.51    0.15
   2  -6  -8   18.25    0.41
  -2   6   8   17.85    0.45
  -2   6   7    0.08    0.05
   2  -6  -7    0.09    0.06
   2  -6  -6    3.67    0.23
  -2   6   6    3.69    0.24
  -2   6   5   17.74    0.54
  -2   6   4    4.11    0.26
  -2   6   4    4.11    0.24
  -2   6   3    6.00    0.31
  -2   6   3    5.90    0.30
  -2   6   3    5.46    0.55
  -2   6   3    6.18    0.29
  -2   6   3    5.95    0.29
  -2   6   2   21.60    0.54
  -2   6   2   21.69    0.55
  -2   6   2   21.60    0.53
  -2   6   2   21.77    1.08
  -2   6   2   21.37    0.54
  -2   6   1    2.88    0.39
  -2   6   0   45.93    1.57
  -2   6  -1    2.92    0.40
  -2   6  -2   22.01    1.10
  -2   6  -3    8.76    0.71
  -2   6  -3    7.74    0.66
  -2   6  -4    0.84    0.25
  -2   6  -4    1.13    0.27
  -2   6  -5   34.48    0.69
  -2   6  -5   34.40    0.69
  -2   6  -5   37.74    1.53
   2  -6   5   36.40    1.57
  -2   6  -6   11.27    0.42
  -2   6  -6   12.17    0.44
  -2   6  -7   18.71    0.52
  -2   6  -7   18.76    0.57
  -2   6  -8    5.82    0.32
  -2   6  -9   20.58    0.56
  -2   6 -10    0.10    0.07
  -2   6 -11    0.28    0.06
   2  -5 -10    3.00    0.13
  -2   5  10    2.95    0.14
   2  -5  -9    0.25    0.07
   2  -5  -8   11.30    0.40
   2  -5  -8   11.38    0.34
  -2   5   7    0.09    0.06
   2  -5  -7    0.06    0.05
   2  -5  -6    4.11    0.24
  -2   5   6    3.93    0.25
  -2   5   5    0.12    0.06
   2  -5  -5    0.46    0.17
  -2   5   4    0.05    0.05
  -2   5   4    0.06    0.07
  -2   5   3    4.94    0.49
   2  -5  -3    5.39    0.50
   2  -5  -2    5.91    0.48
  -2   5   2    5.63    0.51
  -2   5   1    0.01    0.08
   2  -5  -1    0.17    0.07
   2  -5   0   45.75    1.15
  -2   5   0   42.84    1.37
  -2   5  -1    3.27    0.39
  -2   5  -2    0.46    0.16
  -2   5  -2    0.38    0.15
  -2   5  -3   89.52    2.03
  -2   5  -3   94.28    2.11
  -2   5  -4    0.74    0.22
  -2   5  -4    0.90    0.22
  -2   5  -5   65.76    1.89
   2  -5   5   63.15    2.02
  -2   5  -6   16.22    0.46
  -2   5  -6   17.74    0.53
  -2   5  -6   17.31    0.48
   2  -5   6   17.25    1.10
  -2   5  -6   18.27    1.03
  -2   5  -7    3.53    0.25
  -2   5  -7    2.74    0.21
  -2   5  -8   10.14    0.43
  -2   5  -9   30.45    0.72
  -2   5 -10    0.12    0.08
  -2   5 -11    0.02    0.05
   2  -4 -10    0.06    0.05
   2  -4  -9    1.79    0.15
   2  -4  -9    1.95    0.18
   2  -4  -9    1.68    0.14
   2  -4  -8    0.13    0.06
   2  -4  -8   -0.01    0.04
  -2   4   7   22.55    0.55
   2  -4  -7   22.93    0.59
   2  -4  -6   24.39    0.58
   2  -4  -6   25.22    1.24
   2  -4  -5    1.01    0.25
  -2   4   5    1.31    0.27
  -2   4   4   52.49    1.52
   2  -4  -4   52.04    1.53
  -2   4   3    2.94    0.36
   2  -4  -3    3.30    0.35
   2  -4  -2   67.87    1.41
  -2   4   2   67.42    1.59
   2  -4  -1    1.66    0.20
  -2   4   1    1.65    0.26
   2  -4   0   17.04    0.59
  -2   4   0   16.51    0.74
  -2   4  -1    1.39    0.23
  -2   4  -1    1.78    0.26
  -2   4  -2   78.23    1.62
  -2   4  -2   83.38    0.64
  -2   4  -3   37.89    1.16
  -2   4  -3   38.68    0.51
  -2   4  -4   20.51    0.42
  -2   4  -4   19.99    0.87
  -2   4  -4   19.96    0.89
  -2   4  -5    1.94    0.30
   2  -4   6   50.01    1.79
  -2   4  -6   52.23    1.62
  -2   4  -7    1.84    0.32
  -2   4  -7    1.60    0.17
  -2   4  -7    1.58    0.17
   2  -4   7    2.29    0.39
  -2   4  -7    1.70    0.18
  -2   4  -8    6.99    0.35
  -2   4  -8    7.23    0.37
  -2   4  -8    7.38    0.37
  -2   4  -9    1.96    0.19
  -2   4 -10   19.42    0.52
  -2   4 -11    0.80    0.09
   2  -3 -11    0.77    0.09
   2  -3 -11    0.91    0.09
   2  -3 -10    2.55    0.18
   2  -3 -10    2.74    0.20
   2  -3 -10    2.46    0.18
   2  -3  -9    0.73    0.13
   2  -3  -9    0.73    0.12
   2  -3  -9    0.69    0.11
   2  -3  -8    9.64    0.40
   2  -3  -8    9.74    0.39
   2  -3  -7    9.56    0.38
   2  -3  -7   10.57    0.83
   2  -3  -7    9.31    0.37
  -2   3   6   60.31    1.67
   2  -3  -6   64.37    1.90
  -2   3   5    1.79    0.28
   2  -3  -5    1.64    0.28
   2  -3  -4    0.22    0.12
  -2   3   4    0.67    0.17
  -2   3   3    0.08    0.09
   2  -3  -3    0.17    0.10
  -2   3   3    0.26    0.09
   2  -3  -2   42.83    0.96
  -2   3   2   42.93    1.12
   2  -3  -1   65.39    1.01
  -2   3   1   65.04    1.32
  -2   3   0   19.19    0.69
  -2   3  -1   48.84    1.09
  -2   3  -1   49.09    0.44
  -2   3  -1   49.41    1.10
  -2   3  -2  325.32    2.89
  -2   3  -2  332.35    2.84
  -2   3  -2  327.64    1.31
  -2   3  -3   72.69    1.39
  -2   3  -3   72.88    0.72
  -2   3  -4    0.62    0.09
  -2   3  -4    0.67    0.16
  -2   3  -5    0.07    0.09
  -2   3  -6   35.30    1.23
   2  -3   6   36.26    1.42
  -2   3  -7   38.73    0.79
  -2   3  -7   39.03    0.78
   2  -3   7   38.53    1.53
  -2   3  -7   38.13    0.76
  -2   3  -8    0.00    0.06
  -2   3  -8   -0.03    0.05
  -2   3  -8   -0.04    0.06
  -2   3  -9   13.71    0.51
  -2   3  -9   13.86    0.48
  -2   3 -10    7.45    0.32
  -2   3 -11    0.64    0.08
   2  -2 -12    0.02    0.04
   2  -2 -11    7.54    0.28
   2  -2 -11    7.88    0.30
   2  -2 -10    0.01    0.07
   2  -2 -10    0.01    0.06
   2  -2 -10   -0.02    0.06
   2  -2  -9    5.32    0.31
   2  -2  -9    5.32    0.31
   2  -2  -8   22.81    0.61
   2  -2  -8   22.58    0.61
   2  -2  -8   23.53    1.25
   2  -2  -7   71.19    1.01
   2  -2  -7   67.03    2.00
   2  -2  -7   68.72    0.99
   2  -2  -6   30.81    1.25
  -2   2   5    8.83    0.53
   2  -2  -5   10.52    0.66
   2  -2  -4   31.22    0.98
  -2   2   4   32.11    0.95
  -2   2   3   82.40    1.41
   2  -2  -3   78.32    1.34
   2  -2  -2    5.07    0.28
  -2   2   2    4.97    0.33
  -2   2   1   11.73    0.49
   2  -2  -1   12.20    0.33
  -2   2   1   12.46    0.50
   2  -2   0   12.32    0.22
  -2   2   0   11.67    0.46
  -2   2  -1    0.51    0.11
  -2   2  -1    0.37    0.10
  -2   2  -1    0.49    0.05
  -2   2  -2   39.85    0.83
  -2   2  -2   40.66    0.83
  -2   2  -2   41.11    0.46
  -2   2  -3   17.60    0.61
  -2   2  -3   16.02    0.54
  -2   2  -3   17.25    0.34
  -2   2  -4   23.01    0.45
  -2   2  -4   23.22    0.76
  -2   2  -5    2.20    0.17
   2  -2   6    2.32    0.33
  -2   2  -7    5.28    0.28
  -2   2  -7    5.50    0.29
  -2   2  -7    4.82    0.28
  -2   2  -8   12.06    0.43
  -2   2  -8   11.60    0.44
  -2   2  -8   12.06    0.47
  -2   2  -9   17.81    0.51
  -2   2  -9   18.35    0.58
  -2   2 -10    1.85    0.18
  -2   2 -10    1.92    0.15
   2  -1 -12    6.92    0.25
   2  -1 -11    5.77    0.25
   2  -1 -11    6.08    0.30
   2  -1 -10   11.91    0.45
   2  -1 -10   11.45    0.41
   2  -1 -10   12.04    0.46
   2  -1  -9   31.65    0.75
   2  -1  -9   32.14    0.75
   2  -1  -8   23.95    0.62
   2  -1  -8   22.75    0.60
   2  -1  -8   22.25    1.20
   2  -1  -7   20.30    1.07
   2  -1  -6    2.07    0.32
  -2   1   6    2.01    0.29
  -2   1   5    0.25    0.12
   2  -1  -5    0.36    0.15
  -2   1   4   54.68    1.24
   2  -1  -4   59.27    1.27
   2  -1  -3   22.63    0.65
  -2   1   3   20.52    0.70
  -2   1   2  108.77    1.49
   2  -1  -2  117.93    1.17
   2  -1  -1    0.08    0.03
  -2   1   1    0.17    0.08
  -2   1   0  828.47    3.69
  -2   1   0  826.48    3.01
  -2   1  -1   17.38    0.31
  -2   1  -1   16.99    0.26
  -2   1  -1   16.50    0.40
  -2   1  -1   17.54    0.39
  -2   1  -2    4.40    0.21
  -2   1  -2    4.67    0.23
  -2   1  -2    4.57    0.24
  -2   1  -2    4.99    0.16
  -2   1  -3  130.82    0.95
  -2   1  -3  135.34    1.64
  -2   1  -4    0.43    0.13
  -2   1  -4    0.29    0.07
   2  -1   5   12.90    0.67
  -2   1  -5   12.91    0.69
  -2   1  -5   13.15    0.40
  -2   1  -6   11.70    0.75
  -2   1  -7   28.80    1.25
  -2   1  -7   28.59    0.63
  -2   1  -7   29.47    0.68
  -2   1  -7   28.26    0.61
  -2   1  -8    0.47    0.09
  -2   1  -8    0.58    0.12
  -2   1  -9   14.86    0.46
  -2   1  -9   14.46    0.51
  -2   1 -10    3.65    0.20
  -2   1 -10    3.92    0.25
   2   0 -12    8.87    0.31
   2   0 -11    2.04    0.19
   2   0 -10    1.56    0.17
   2   0 -10    1.63    0.15
   2   0 -10    1.79    0.19
   2   0 -10    1.68    0.15
   2   0  -9   48.42    0.91
   2   0  -9   50.21    0.93
   2   0  -8    3.22    0.22
   2   0  -8    3.32    0.23
   2   0  -8    3.22    0.22
  -2   0   7   24.46    1.10
   2   0  -7   25.25    1.16
  -2   0   6    8.54    0.62
   2   0  -6    9.70    0.65
  -2   0   5    0.15    0.11
   2   0  -5    0.09    0.09
  -2   0   4    5.21    0.41
   2   0  -4    5.00    0.36
  -2   0   3   13.98    0.59
   2   0  -3   14.20    0.50
  -2   0   2   89.35    1.31
  -2   0   1    3.77    0.26
  -2   0   0  983.19    3.68
  -2   0  -1  225.92    1.59
  -2   0  -1  222.50    0.93
  -2   0  -2    2.21    0.20
  -2   0  -2    2.29    0.11
  -2   0  -3    2.50    0.26
  -2   0  -3    2.44    0.14
   2   0   4    1.09    0.17
  -2   0  -4    1.09    0.11
  -2   0  -4    0.97    0.20
  -2   0  -5    0.53    0.17
  -2   0  -6    4.13    0.47
  -2   0  -7   83.40    1.12
  -2   0  -7   83.92    1.13
  -2   0  -8   -0.02    0.06
  -2   0  -8    0.07    0.06
  -2   0  -9    0.22    0.08
  -2   0  -9    0.42    0.10
  -2   0 -10   28.38    0.57
  -2   0 -10   30.42    0.61
  -2   0 -11    1.50    0.10
   2   1 -13    8.05    0.20
   2   1 -12    1.49    0.11
   2   1 -12    1.52    0.14
   2   1 -11   14.06    0.43
   2   1 -11   13.95    0.46
   2   1 -10    6.63    0.34
   2   1 -10    6.57    0.34
   2   1 -10    6.80    0.35
   2   1  -9   21.65    0.60
   2   1  -9   21.76    0.60
   2   1  -9   21.99    0.61
   2   1  -8    0.82    0.11
  -2  -1   8    0.86    0.24
  -2  -1   7   25.93    1.20
  -2  -1   6  106.08    2.24
  -2  -1   5  123.92    2.23
  -2  -1   4  171.60    2.36
  -2  -1   3   24.02    0.79
  -2  -1   2   15.49    0.57
  -2  -1   1    1.20    0.15
  -2  -1   0    6.11    0.28
  -2  -1  -1    0.38    0.11
  -2  -1  -1    0.36    0.05
  -2  -1  -2    0.54    0.13
  -2  -1  -2    0.99    0.08
  -2  -1  -3    0.21    0.05
  -2  -1  -3    0.57    0.19
  -2  -1  -4  102.58    2.03
  -2  -1  -4   96.01    0.95
  -2  -1  -5    3.35    0.42
  -2  -1  -6    8.07    0.69
  -2  -1  -7   46.60    0.88
  -2  -1  -7   43.17    1.65
  -2  -1  -7   44.21    0.80
  -2  -1  -8    0.04    0.07
  -2  -1  -8    0.06    0.05
  -2  -1  -9    0.83    0.13
  -2  -1  -9    0.74    0.11
  -2  -1 -10    0.36    0.08
  -2  -1 -10    0.32    0.06
  -2  -1 -11    3.70    0.13
   2   2 -12    1.53    0.13
   2   2 -12    1.47    0.13
   2   2 -11    4.21    0.24
   2   2 -11    4.57    0.27
   2   2 -11    4.46    0.26
   2   2 -10    0.05    0.05
   2   2 -10    0.11    0.08
   2   2  -9    3.63    0.25
   2   2  -9    3.57    0.23
   2   2  -9    3.36    0.23
  -2  -2   8   18.63    1.14
   2   2  -8   17.09    0.50
  -2  -2   7    8.55    0.73
  -2  -2   6    4.19    0.47
  -2  -2   5    0.71    0.19
   2   2  -4    0.98    0.06
  -2  -2   4    0.89    0.21
   2   2  -3    2.55    0.10
  -2  -2   3    2.61    0.29
   2   2  -2   42.74    0.45
  -2  -2   2   44.87    1.00
   2   2  -1   11.96    0.39
  -2  -2   1   13.04    0.46
  -2  -2   0  111.26    1.09
  -2  -2  -1  135.51    0.73
  -2  -2  -2   11.35    0.61
  -2  -2  -2   11.81    0.25
  -2  -2  -3   60.60    1.56
   2   2   3   61.71    0.71
  -2  -2  -3   62.66    0.67
  -2  -2  -4   23.96    1.08
   2   2   4   24.12    0.45
  -2  -2  -5    1.25    0.28
  -2  -2  -6    0.17    0.06
  -2  -2  -6    0.15    0.11
  -2  -2  -7    3.40    0.25
  -2  -2  -8   40.97    0.83
  -2  -2  -9    1.07    0.13
  -2  -2 -10    4.33    0.20
   2   3 -13    0.07    0.04
   2   3 -12   -0.02    0.05
   2   3 -12    0.03    0.05
   2   3 -11   12.44    0.45
   2   3 -11   12.12    0.43
   2   3 -11   12.92    0.41
   2   3 -10    9.98    0.41
   2   3 -10    9.32    0.37
   2   3  -9   27.03    0.68
   2   3  -9   27.00    0.63
   2   3  -8   48.25    0.86
  -2  -3   8   48.66    1.91
  -2  -3   7   62.35    2.04
  -2  -3   6  117.31    2.56
  -2  -3   5   11.21    0.73
   2   3  -4    0.65    0.07
  -2  -3   4    0.70    0.19
   2   3  -3   64.04    0.63
  -2  -3   3   66.15    1.44
   2   3  -2    7.60    0.42
  -2  -3   2    7.64    0.44
   2   3  -2    7.34    0.23
  -2  -3   1   17.95    0.56
   2   3  -1   18.16    0.37
   2   3  -1   17.78    0.58
   2   3   0   76.37    0.79
   2   3   1   44.18    0.62
  -2  -3  -2   13.97    0.78
   2   3   2   14.12    0.36
   2   3   3    2.12    0.15
  -2  -3  -3    1.98    0.33
  -2  -3  -4    2.62    0.40
   2   3   4    3.03    0.18
  -2  -3  -5   22.36    1.22
  -2  -3  -5   21.68    0.57
  -2  -3  -6    0.56    0.11
  -2  -3  -7    0.28    0.09
  -2  -3  -8   19.37    0.54
  -2  -3  -9   12.38    0.37
  -2  -3 -10    1.94    0.11
   2   4 -13    0.29    0.05
   2   4 -12    1.29    0.13
   2   4 -12    1.43    0.13
   2   4 -11    6.25    0.30
   2   4 -11    6.00    0.30
   2   4 -10    0.90    0.14
   2   4 -10    1.04    0.13
   2   4  -9    0.07    0.07
   2   4  -9   -0.02    0.06
   2   4  -8   13.05    0.47
  -2  -4   8   12.01    0.98
  -2  -4   7    5.52    0.62
  -2  -4   6   67.44    2.04
   2   4  -5    0.27    0.12
  -2  -4   5    0.01    0.10
  -2  -4   4    1.00    0.22
   2   4  -4    1.04    0.22
   2   4  -3    4.26    0.38
   2   4  -3    4.17    0.20
  -2  -4   3    3.80    0.37
   2   4  -2   48.47    1.21
  -2  -4   2   50.02    1.16
   2   4  -2   49.01    0.68
   2   4  -1   50.80    0.71
   2   4  -1   49.95    1.14
   2   4   0   52.42    0.75
  -2  -4  -1   31.05    1.24
   2   4   1   31.31    0.60
  -2  -4  -2   13.13    0.85
   2   4   2   13.12    0.40
  -2  -4  -3   10.89    0.82
   2   4   3   11.71    0.38
  -2  -4  -4   20.59    0.53
  -2  -4  -4   19.51    1.15
  -2  -4  -5   25.51    0.63
  -2  -4  -6   -0.04    0.07
  -2  -4  -7    5.57    0.29
  -2  -4  -8    6.21    0.27
   2   4   8    5.45    0.21
  -2  -4  -9    4.76    0.17
   2   5 -12    0.24    0.07
   2   5 -12    0.17    0.06
   2   5 -11    7.94    0.32
   2   5 -11    7.60    0.31
   2   5 -11    8.10    0.29
   2   5 -10    1.88    0.18
   2   5 -10    1.99    0.18
   2   5 -10    2.14    0.19
   2   5  -9    0.44    0.10
   2   5  -9    0.39    0.11
   2   5  -8    4.99    0.29
   2   5  -8    4.89    0.29
   2   5  -8    5.08    0.30
   2   5  -8    5.54    0.33
   2   5  -7    4.63    0.28
   2   5  -7    4.58    0.27
   2   5  -7    4.82    0.57
  -2  -5   7    4.74    0.62
   2   5  -6   36.79    1.50
   2   5  -6   33.69    0.70
  -2  -5   6   33.90    1.51
   2   5  -6   36.32    0.75
  -2  -5   5   10.12    0.77
   2   5  -5    9.41    0.72
   2   5  -4    0.61    0.17
  -2  -5   4    0.76    0.21
   2   5  -3   16.76    0.85
   2   5  -2   13.99    0.43
   2   5  -2   14.09    0.72
   2   5  -1   36.17    0.70
   2   5   0   22.28    0.56
  -2  -5  -1   31.02    1.38
   2   5   1   31.97    0.68
  -2  -5  -2   13.01    0.93
   2   5   2   13.36    0.45
   2   5   2   14.34    0.46
   2   5   3    2.35    0.20
  -2  -5  -3    2.06    0.37
   2   5   4    0.71    0.12
   2   5   5   -0.01    0.06
  -2  -5  -5    0.01    0.05
  -2  -5  -6    0.46    0.09
   2   5   6    0.39    0.09
  -2  -5  -7    8.56    0.29
   2   5   7    8.45    0.28
  -2  -5  -8    0.24    0.04
   2   5   8    0.23    0.05
   2   6 -12    3.61    0.14
   2   6 -11    0.06    0.05
   2   6 -11    0.08    0.05
   2   6 -11    0.03    0.05
   2   6 -10    0.44    0.10
   2   6 -10    0.36    0.08
   2   6 -10    0.37    0.09
   2   6  -9    2.18    0.18
   2   6  -9    1.79    0.18
   2   6  -9    2.02    0.20
   2   6  -8    0.16    0.07
   2   6  -8    0.14    0.08
   2   6  -7   10.68    0.44
   2   6  -7   10.42    0.42
   2   6  -7   10.08    0.44
   2   6  -6    1.50    0.17
   2   6  -6    1.30    0.15
  -2  -6   6    1.80    0.35
   2   6  -6    1.43    0.17
   2   6  -5   50.73    1.73
   2   6  -5   51.11    0.94
   2   6  -5   50.04    0.91
   2   6  -5   48.82    0.89
   2   6  -4    4.86    0.28
   2   6  -4    5.76    0.30
   2   6  -4    4.89    0.26
   2   6  -4    5.61    0.55
   2   6  -3    1.03    0.24
   2   6  -3    1.15    0.13
   2   6  -3    1.24    0.14
   2   6  -3    1.32    0.13
   2   6  -3    1.24    0.14
   2   6  -3    1.18    0.14
   2   6  -2   94.49    1.19
   2   6  -2   93.99    1.12
   2   6  -2   95.16    1.21
   2   6  -2   93.10    1.11
   2   6  -1    4.48    0.24
   2   6  -1    4.51    0.27
   2   6  -1    4.59    0.27
   2   6  -1    4.67    0.26
   2   6   0   11.16    0.38
   2   6   0   11.90    0.44
  -2  -6   0   11.57    0.89
   2   6   0   11.49    0.43
   2   6   1    0.18    0.06
   2   6   1    0.04    0.07
   2   6   1    0.19    0.08
  -2  -6  -1    0.27    0.20
   2   6   2   34.99    0.79
   2   6   2   35.87    0.78
   2   6   3    0.02    0.06
   2   6   4    2.76    0.21
   2   6   5    5.06    0.26
   2   6   5    5.51    0.29
   2   6   6    1.96    0.16
   2   6   6    2.02    0.14
   2   6   7    1.99    0.12
   2   7 -11    0.10    0.05
   2   7 -10    0.81    0.10
   2   7  -9    0.51    0.10
   2   7  -9    0.51    0.11
   2   7  -8   23.22    0.60
   2   7  -8   23.51    0.65
   2   7  -7   16.08    0.53
   2   7  -7   18.30    0.58
   2   7  -6   22.20    0.63
   2   7  -6   21.89    0.63
   2   7  -5   64.02    1.07
   2   7  -5   61.54    1.00
   2   7  -4   25.91    0.68
   2   7  -4   24.77    0.59
   2   7  -3    5.36    0.31
   2   7  -2   13.63    0.46
   2   7  -2   14.10    0.50
   2   7  -2   14.06    0.50
   2   7  -1    9.02    0.37
   2   7  -1    9.27    0.41
   2   7  -1    9.12    0.41
   2   7   0   39.08    0.75
   2   7   0   39.55    0.84
   2   7   0   40.15    0.85
   2   7   1    4.43    0.25
   2   7   1    4.33    0.29
   2   7   1    4.27    0.28
   2   7   2    5.71    0.26
   2   7   2    6.11    0.33
   2   7   2    5.96    0.32
   2   7   3    0.80    0.13
   2   7   3    0.77    0.12
   2   7   4    2.35    0.18
   2   7   4    2.42    0.17
   2   7   5    4.58    0.19
   2   7   5    4.70    0.22
   2   7   6    0.84    0.08
   2   8 -10    0.72    0.06
   2   8 -10    1.65    0.10
   2   8  -9    1.20    0.11
   2   8  -8    5.48    0.27
   2   8  -8    4.95    0.24
   2   8  -7   13.11    0.44
   2   8  -7   13.33    0.44
   2   8  -6    3.37    0.24
   2   8  -6    3.06    0.22
   2   8  -5    4.78    0.29
   2   8  -4    0.06    0.07
   2   8  -3    0.49    0.11
   2   8  -2    5.79    0.32
   2   8  -1   24.15    0.58
   2   8  -1   23.98    0.63
   2   8  -1   23.67    0.63
   2   8   0    7.16    0.30
   2   8   0    7.83    0.36
   2   8   0    8.04    0.36
   2   8   1   14.38    0.39
   2   8   1   15.24    0.47
   2   8   1   14.87    0.47
   2   8   2    3.52    0.21
   2   8   2    3.80    0.23
   2   8   3    0.16    0.06
   2   8   3    0.10    0.06
   2   8   4    2.61    0.14
   2   8   4    2.58    0.12
   2   9  -8    4.79    0.20
   2   9  -8    4.83    0.17
   2   9  -7    7.08    0.27
   2   9  -7    6.40    0.23
   2   9  -6    3.11    0.20
   2   9  -5    1.77    0.16
   2   9  -4    8.81    0.34
   2   9  -3    0.28    0.09
   2   9  -2   28.87    0.61
   2   9  -1    0.49    0.09
   2   9   0    7.23    0.27
   2   9   1    0.06    0.05
   2   9   2    1.33    0.09
   2  10  -6    2.40    0.12
   2  10  -5    1.70    0.11
   2  10  -4   -0.03    0.05
   2  10  -3   -0.01    0.05
   2  10  -2    1.66    0.11
   2  10  -2    1.78    0.10
  -3  10   2    4.82    0.17
  -3  10   1    0.92    0.09
  -3  10   1    0.82    0.09
  -3  10   0    3.28    0.17
  -3  10  -1    0.16    0.06
  -3  10  -2    7.56    0.25
  -3  10  -3    0.15    0.05
  -3   9   5    0.04    0.04
  -3   9   4    1.39    0.12
  -3   9   3    0.27    0.08
  -3   9   3    0.15    0.06
  -3   9   2    0.33    0.09
  -3   9   2    0.30    0.08
  -3   9   2    0.16    0.07
  -3   9   1    2.94    0.20
  -3   9   1    2.97    0.21
  -3   9   0    1.30    0.14
  -3   9   0    1.15    0.14
  -3   9   0    1.18    0.14
  -3   9  -1    5.84    0.29
  -3   9  -1    5.99    0.29
  -3   9  -1    5.76    0.28
  -3   9  -2    0.02    0.06
  -3   9  -2    0.04    0.05
  -3   9  -3    0.51    0.09
  -3   9  -3    0.79    0.11
  -3   9  -4    1.99    0.15
  -3   9  -4    2.56    0.21
  -3   9  -5    5.00    0.20
  -3   9  -5    6.05    0.29
  -3   9  -6    2.34    0.20
  -3   8   6    0.14    0.06
  -3   8   6    0.12    0.05
  -3   8   5    0.75    0.10
  -3   8   5    0.74    0.09
  -3   8   5    0.76    0.11
  -3   8   4    0.16    0.08
  -3   8   4    0.26    0.08
  -3   8   4    0.19    0.07
  -3   8   4    0.22    0.06
  -3   8   3    0.87    0.13
  -3   8   3    0.93    0.14
  -3   8   3    0.78    0.11
  -3   8   3    0.65    0.10
  -3   8   2    3.18    0.24
  -3   8   2    3.22    0.23
  -3   8   2    3.26    0.21
  -3   8   2    3.10    0.22
  -3   8   2    3.41    0.23
  -3   8   1    1.36    0.16
  -3   8   1    1.43    0.16
  -3   8   1    1.23    0.15
  -3   8   1    1.37    0.16
  -3   8   1    1.41    0.14
  -3   8   0    2.19    0.20
  -3   8   0    2.10    0.19
  -3   8   0    2.27    0.18
  -3   8   0    2.35    0.17
  -3   8   0    2.10    0.19
  -3   8  -1   27.11    0.62
  -3   8  -1   28.84    0.67
  -3   8  -1   28.22    0.67
  -3   8  -1   28.80    0.68
  -3   8  -2    4.99    0.28
  -3   8  -2    4.49    0.27
  -3   8  -2    4.77    0.27
  -3   8  -2    4.87    0.28
  -3   8  -3    1.46    0.16
  -3   8  -3    1.22    0.15
  -3   8  -3    1.29    0.14
  -3   8  -4    6.48    0.33
  -3   8  -4    6.79    0.31
  -3   8  -5   26.85    0.56
  -3   8  -5   27.45    0.66
  -3   8  -5   26.36    0.64
  -3   8  -6   51.18    0.85
  -3   8  -6   50.67    0.85
  -3   8  -6   48.55    0.73
  -3   8  -7   31.31    0.59
  -3   8  -7   29.48    0.55
  -3   8  -7   30.14    0.61
  -3   8  -8    6.50    0.24
  -3   8  -8    6.61    0.25
  -3   8  -9    0.00    0.04
  -3   7   8    2.37    0.12
  -3   7   7    5.18    0.24
   3  -7  -7    4.98    0.18
  -3   7   7    5.05    0.20
  -3   7   7    5.19    0.22
  -3   7   6    2.20    0.17
   3  -7  -6    2.13    0.14
  -3   7   6    2.16    0.17
  -3   7   5    3.08    0.22
  -3   7   5    3.03    0.21
  -3   7   4    1.51    0.17
  -3   7   4    1.36    0.15
  -3   7   4    1.52    0.15
  -3   7   3    0.73    0.12
  -3   7   3    0.63    0.12
  -3   7   3    0.63    0.11
  -3   7   3    0.86    0.14
  -3   7   3    0.72    0.11
  -3   7   3    0.73    0.12
  -3   7   2   14.31    0.47
  -3   7   2   13.20    0.48
  -3   7   2   13.67    0.48
  -3   7   2   13.47    0.44
  -3   7   2   13.55    0.47
  -3   7   2   13.47    0.45
  -3   7   1    7.76    0.35
  -3   7   1    7.91    0.34
  -3   7   1    7.76    0.36
  -3   7   1    7.68    0.35
  -3   7   1    8.01    0.37
  -3   7   0    8.41    0.34
  -3   7   0    7.57    0.32
  -3   7   0    8.40    0.36
  -3   7   0    7.71    0.34
  -3   7   0    8.01    0.72
  -3   7   0    7.43    0.32
  -3   7   0    7.76    0.35
  -3   7  -1    0.18    0.08
  -3   7  -1   -0.03    0.08
  -3   7  -1    0.17    0.06
  -3   7  -1    0.11    0.07
  -3   7  -1    0.20    0.06
  -3   7  -2   27.52    0.65
  -3   7  -2   25.94    0.64
  -3   7  -2   26.65    0.63
  -3   7  -2   26.38    0.60
  -3   7  -3    1.16    0.14
  -3   7  -3    0.82    0.13
  -3   7  -3    1.35    0.15
  -3   7  -3    1.21    0.13
  -3   7  -4    1.23    0.16
  -3   7  -4    1.43    0.15
  -3   7  -4    1.49    0.16
  -3   7  -5   13.14    0.42
  -3   7  -5   13.32    0.48
  -3   7  -5   13.08    0.44
  -3   7  -6    1.16    0.15
  -3   7  -6    1.40    0.15
  -3   7  -7    0.57    0.11
  -3   7  -7    0.20    0.08
  -3   7  -8    9.72    0.36
  -3   7  -9    0.52    0.09
  -3   7 -10    0.49    0.07
  -3   6   9    2.94    0.14
   3  -6  -9    3.03    0.13
  -3   6   9    2.97    0.14
  -3   6   8    5.55    0.21
   3  -6  -8    5.79    0.24
  -3   6   8    5.71    0.25
   3  -6  -7    0.16    0.05
  -3   6   7    0.20    0.07
   3  -6  -7    0.15    0.07
  -3   6   6    0.65    0.12
   3  -6  -6    0.72    0.10
   3  -6  -5    8.81    0.34
  -3   6   5    9.00    0.39
  -3   6   4    8.32    0.37
  -3   6   4    7.90    0.36
  -3   6   4    7.96    0.33
  -3   6   3    1.78    0.16
  -3   6   3    1.47    0.16
  -3   6   3    1.71    0.17
  -3   6   3    1.33    0.29
  -3   6   3    1.72    0.16
  -3   6   3    1.65    0.16
  -3   6   2    4.54    0.25
  -3   6   2    4.57    0.26
  -3   6   2    4.24    0.51
  -3   6   2    4.40    0.25
  -3   6   2    4.46    0.25
  -3   6   1   17.02    0.48
  -3   6   1   16.63    1.00
  -3   6   1   17.63    0.48
  -3   6   0   22.80    1.15
  -3   6  -1   -0.06    0.10
  -3   6  -2   80.06    2.13
  -3   6  -3    2.64    0.20
  -3   6  -3    2.93    0.20
  -3   6  -3    2.45    0.38
  -3   6  -4    8.93    0.37
  -3   6  -4    8.09    0.34
  -3   6  -4    8.85    0.71
  -3   6  -4    8.34    0.34
  -3   6  -4    9.77    0.75
  -3   6  -5   70.74    1.04
  -3   6  -5   68.34    0.96
   3  -6   5   67.48    2.23
  -3   6  -5   68.79    1.04
  -3   6  -6    1.39    0.15
  -3   6  -6    1.70    0.18
  -3   6  -7    5.16    0.26
  -3   6  -7    5.25    0.31
  -3   6  -8    0.27    0.09
  -3   6  -9   15.62    0.46
  -3   6 -10    0.90    0.10
   3  -5 -10    6.04    0.19
  -3   5  10    5.88    0.19
   3  -5  -9    4.77    0.20
   3  -5  -9    5.29    0.24
   3  -5  -8    1.15    0.13
  -3   5   8    1.11    0.12
  -3   5   7    7.00    0.32
   3  -5  -7    7.50    0.33
   3  -5  -6   17.93    0.52
  -3   5   5    0.38    0.09
  -3   5   5   -0.01    0.04
  -3   5   4    8.17    0.69
  -3   5   4    8.04    0.34
  -3   5   3    0.91    0.22
  -3   5   2    4.74    0.50
  -3   5   1   40.02    1.42
  -3   5   0   21.16    1.01
  -3   5  -1    9.36    0.66
  -3   5  -2    9.48    0.67
  -3   5  -3    4.14    0.45
  -3   5  -3    3.58    0.42
  -3   5  -4   -0.11    0.12
  -3   5  -4   -0.04    0.10
  -3   5  -5    2.65    0.19
  -3   5  -5    2.74    0.19
  -3   5  -5    2.97    0.22
  -3   5  -5    3.10    0.41
  -3   5  -6   45.47    0.76
   3  -5   6   47.93    1.87
  -3   5  -6   47.22    0.90
  -3   5  -7    4.12    0.28
  -3   5  -8   10.12    0.42
  -3   5  -9    0.70    0.12
  -3   5 -10    0.04    0.05
  -3   5 -11    1.26    0.09
   3  -4 -11    4.74    0.15
   3  -4 -10    8.71    0.30
   3  -4 -10    7.89    0.27
   3  -4  -9    3.38    0.22
   3  -4  -9    3.16    0.19
   3  -4  -9    3.18    0.22
  -3   4   8    1.53    0.14
   3  -4  -8    1.62    0.17
   3  -4  -8    1.67    0.15
   3  -4  -7   29.33    0.69
   3  -4  -7   29.69    0.64
   3  -4  -6   32.99    0.71
  -3   4   6   32.92    1.37
  -3   4   5  101.75    2.37
  -3   4   4   23.22    1.10
  -3   4   3    2.40    0.35
  -3   4   2   21.02    0.95
  -3   4   1   18.33    0.86
  -3   4   0  116.61    0.79
  -3   4   0  118.85    2.10
  -3   4  -1    3.27    0.14
  -3   4  -1    2.84    0.33
  -3   4  -2   13.18    0.69
  -3   4  -2   12.33    0.30
  -3   4  -2   13.47    0.69
  -3   4  -3   60.55    1.48
  -3   4  -3   62.68    0.75
  -3   4  -4    0.32    0.13
  -3   4  -4    0.37    0.12
  -3   4  -4    0.19    0.06
  -3   4  -5    7.90    0.58
  -3   4  -5    7.97    0.33
   3  -4   6   85.41    2.40
  -3   4  -6   81.29    1.14
  -3   4  -7    0.50    0.11
  -3   4  -8   19.07    0.58
  -3   4  -9    0.07    0.06
  -3   4 -10    0.60    0.09
  -3   4 -11    1.46    0.09
   3  -3 -11    0.22    0.06
   3  -3 -10    2.34    0.18
   3  -3 -10    2.36    0.18
   3  -3 -10    2.26    0.17
   3  -3  -9    6.67    0.33
   3  -3  -9    6.65    0.32
   3  -3  -8  121.00    1.44
   3  -3  -8  121.65    1.39
  -3   3   7   13.12    0.85
   3  -3  -7   13.61    0.47
   3  -3  -7   12.72    0.85
   3  -3  -7   13.51    0.45
   3  -3  -6    1.91    0.31
   3  -3  -5    3.38    0.38
   3  -3  -4    5.97    0.44
  -3   3   4    6.03    0.47
   3  -3  -3    0.45    0.12
  -3   3   3    0.66    0.16
  -3   3   2   37.18    1.14
  -3   3   1   13.16    0.65
  -3   3   0   69.69    1.41
  -3   3  -1    2.62    0.28
  -3   3  -1    3.03    0.14
  -3   3  -2   75.00    1.39
  -3   3  -2   73.77    0.73
  -3   3  -2   72.99    1.37
  -3   3  -3   24.17    0.81
  -3   3  -3   24.27    0.47
  -3   3  -3   25.80    0.85
  -3   3  -4   -0.04    0.07
  -3   3  -4    0.03    0.05
  -3   3  -5    2.75    0.20
   3  -3   6   37.55    1.50
  -3   3  -6   36.18    0.73
  -3   3  -6   35.85    0.76
  -3   3  -7    3.09    0.23
  -3   3  -7    3.25    0.25
  -3   3  -8    2.77    0.22
  -3   3  -9    7.97    0.34
  -3   3 -10    5.49    0.23
   3  -2 -12    1.67    0.11
   3  -2 -11    7.01    0.29
   3  -2 -11    6.79    0.26
   3  -2 -11    6.88    0.29
   3  -2 -10    0.10    0.08
   3  -2 -10    0.10    0.06
   3  -2 -10    0.11    0.07
   3  -2  -9   23.51    0.64
   3  -2  -9   23.49    0.64
   3  -2  -8    8.42    0.38
   3  -2  -8    8.35    0.37
   3  -2  -8    8.03    0.70
   3  -2  -7   47.33    0.84
   3  -2  -7   49.17    0.85
   3  -2  -7   50.36    1.67
  -3   2   6   28.35    1.13
   3  -2  -6   30.82    1.19
   3  -2  -5    0.26    0.11
  -3   2   5    0.35    0.14
   3  -2  -4   15.83    0.66
  -3   2   4   15.17    0.76
  -3   2   3  115.01    1.98
   3  -2  -3  121.98    1.51
   3  -2  -2    0.29    0.06
  -3   2   2    0.19    0.14
  -3   2   1  130.95    1.94
  -3   2   1  122.55    1.73
  -3   2   0   57.23    1.09
  -3   2  -1    2.25    0.12
  -3   2  -1    2.64    0.23
  -3   2  -2   18.61    0.57
  -3   2  -2   18.99    0.37
  -3   2  -2   19.55    0.58
  -3   2  -3    6.26    0.24
  -3   2  -3    6.85    0.36
  -3   2  -4   76.58    0.93
  -3   2  -5    1.94    0.17
   3  -2   6   15.46    0.88
  -3   2  -6   15.86    0.49
  -3   2  -7    1.36    0.14
  -3   2  -7    1.76    0.17
  -3   2  -7    1.76    0.18
  -3   2  -8    5.08    0.26
  -3   2  -8    5.54    0.28
  -3   2  -8    5.45    0.32
  -3   2  -9    0.19    0.06
   3  -1 -12    1.59    0.13
   3  -1 -12    1.86    0.14
   3  -1 -11    4.35    0.21
   3  -1 -11    4.45    0.26
   3  -1 -11    4.32    0.25
   3  -1 -10   12.38    0.46
   3  -1 -10   13.13    0.48
   3  -1 -10   12.63    0.42
   3  -1  -9    1.16    0.15
   3  -1  -9    0.87    0.13
   3  -1  -8   -0.06    0.06
   3  -1  -8    0.03    0.05
  -3   1   7   16.27    0.94
   3  -1  -7   16.56    0.94
  -3   1   6    6.02    0.54
   3  -1  -6    5.59    0.50
  -3   1   5   40.31    1.31
   3  -1  -5   40.77    1.17
  -3   1   4  105.27    1.99
   3  -1  -4  107.11    1.63
  -3   1   3  112.05    1.92
  -3   1   2   40.67    1.09
  -3   1   1    9.07    0.49
  -3   1   0  310.74    2.17
  -3   1   0  327.77    2.85
  -3   1  -1  135.54    1.23
  -3   1  -1  137.30    0.90
  -3   1  -2   31.04    0.64
  -3   1  -2   29.93    0.47
  -3   1  -3   44.01    0.96
  -3   1  -3   45.68    0.64
  -3   1  -4   33.11    0.98
  -3   1  -4   34.43    0.62
  -3   1  -5   16.52    0.48
  -3   1  -6   14.72    0.46
  -3   1  -7   12.09    0.44
  -3   1  -7   12.32    0.45
  -3   1  -8    0.13    0.06
  -3   1  -8    0.33    0.10
  -3   1  -9    1.59    0.15
  -3   1  -9    1.57    0.16
  -3   1 -10    0.46    0.08
   3   0 -12    3.73    0.20
   3   0 -12    3.78    0.20
   3   0 -11    2.55    0.17
   3   0 -11    2.49    0.20
   3   0 -11    2.43    0.19
   3   0 -10    3.04    0.23
   3   0 -10    3.10    0.24
   3   0  -9   13.38    0.47
   3   0  -9   13.76    0.49
   3   0  -9   13.45    0.47
   3   0  -8    1.83    0.17
   3   0  -8    1.69    0.16
  -3   0   8    1.28    0.28
   3   0  -8    1.57    0.15
  -3   0   7   87.28    2.20
  -3   0   6   12.09    0.77
  -3   0   5   38.30    1.27
  -3   0   4   13.95    0.71
  -3   0   3  164.10    2.27
  -3   0   2   65.55    1.35
  -3   0   1   83.36    1.42
  -3   0   0  980.08    4.67
  -3   0  -1   21.29    0.36
  -3   0  -1   21.48    0.56
  -3   0  -2   18.91    0.62
  -3   0  -2   17.90    0.36
  -3   0  -3    1.74    0.23
  -3   0  -3    2.05    0.14
  -3   0  -4   -0.10    0.08
  -3   0  -4    0.07    0.05
  -3   0  -5    1.75    0.28
  -3   0  -5    1.39    0.15
  -3   0  -6    0.56    0.10
  -3   0  -6    0.56    0.09
  -3   0  -7    0.03    0.05
  -3   0  -7    0.14    0.06
  -3   0  -8    4.32    0.27
  -3   0  -8    4.84    0.27
  -3   0  -9    3.60    0.23
  -3   0 -10    0.81    0.10
   3   1 -12    0.29    0.07
   3   1 -12    0.24    0.05
   3   1 -12    0.25    0.07
   3   1 -11    3.22    0.21
   3   1 -11    3.52    0.23
   3   1 -10    4.79    0.29
   3   1 -10    4.93    0.29
   3   1 -10    5.00    0.29
   3   1  -9    2.00    0.18
   3   1  -9    2.12    0.19
   3   1  -9    2.14    0.19
   3   1  -8    1.16    0.13
   3   1  -8    1.14    0.13
   3   1  -8    1.23    0.14
  -3  -1   8    1.57    0.33
  -3  -1   7   46.57    1.68
  -3  -1   6   46.62    1.57
  -3  -1   5   12.35    0.75
  -3  -1   4    2.45    0.32
  -3  -1   3  218.03    2.62
  -3  -1   2   34.97    0.97
  -3  -1   1   85.04    1.40
  -3  -1   0  219.76    2.05
  -3  -1  -1   16.62    0.62
  -3  -1  -1   16.23    0.32
  -3  -1  -2   16.96    0.69
  -3  -1  -2   16.60    0.35
  -3  -1  -3   18.16    0.81
  -3  -1  -3   18.33    0.41
  -3  -1  -4   37.56    1.30
  -3  -1  -4   37.25    0.65
  -3  -1  -5    0.16    0.10
  -3  -1  -6   14.31    0.49
  -3  -1  -6   15.24    0.93
  -3  -1  -7    7.76    0.38
  -3  -1  -8    9.53    0.40
  -3  -1  -9    0.57    0.10
  -3  -1 -10   -0.03    0.05
   3   2 -12    3.43    0.18
   3   2 -12    3.53    0.20
   3   2 -12    3.28    0.17
   3   2 -11    0.22    0.08
   3   2 -11    0.20    0.07
   3   2 -11    0.26    0.07
   3   2 -10    1.62    0.17
   3   2 -10    1.72    0.17
   3   2  -9   36.52    0.78
   3   2  -9   36.62    0.74
   3   2  -9   37.55    0.72
   3   2  -8    0.43    0.09
   3   2  -8    0.40    0.09
  -3  -2   8    0.28    0.19
  -3  -2   7    1.78    0.35
  -3  -2   6   71.14    2.03
  -3  -2   5   23.44    1.07
  -3  -2   4    4.86    0.47
   3   2  -4    5.16    0.16
  -3  -2   3   14.30    0.70
  -3  -2   2  127.07    1.85
  -3  -2   1   66.98    1.23
  -3  -2   0    0.14    0.07
  -3  -2   0    0.27    0.05
  -3  -2  -1    5.41    0.43
  -3  -2  -1    5.89    0.19
  -3  -2  -2   11.44    0.66
  -3  -2  -2   12.01    0.30
  -3  -2  -3   11.37    0.72
  -3  -2  -3   11.70    0.33
  -3  -2  -4    3.42    0.44
   3   2   4    3.96    0.21
  -3  -2  -5   17.87    1.03
  -3  -2  -5   19.52    0.55
  -3  -2  -6   10.71    0.43
  -3  -2  -7    8.02    0.38
  -3  -2  -8    5.46    0.29
  -3  -2  -9    0.31    0.08
  -3  -2 -10    0.04    0.04
   3   3 -13   17.38    0.30
   3   3 -13   16.39    0.30
   3   3 -12    3.87    0.21
   3   3 -11    0.08    0.08
   3   3 -10   30.28    0.72
   3   3 -10   30.37    0.66
   3   3  -9   15.59    0.52
  -3  -3   8    0.00    0.09
   3   3  -8    0.36    0.09
  -3  -3   7    2.65    0.43
  -3  -3   6   30.49    1.38
  -3  -3   5    9.59    0.72
   3   3  -4    0.08    0.04
  -3  -3   4    0.09    0.11
  -3  -3   3    8.86    0.57
   3   3  -3    9.02    0.50
   3   3  -3    9.55    0.28
   3   3  -2  161.67    1.79
  -3  -3   2  164.77    2.14
   3   3  -1    8.77    0.30
   3   3   0   83.80    0.95
  -3  -3  -1   21.41    0.97
   3   3   1   22.02    0.50
  -3  -3  -2   19.35    0.97
   3   3   2   18.17    0.47
  -3  -3  -3    3.91    0.46
   3   3   3    4.15    0.23
  -3  -3  -4    8.17    0.72
  -3  -3  -4    7.60    0.33
   3   3   4    8.12    0.31
  -3  -3  -5    6.74    0.33
  -3  -3  -6   18.81    0.57
  -3  -3  -7   11.33    0.42
  -3  -3  -8    0.41    0.09
  -3  -3  -9    0.11    0.05
   3   4 -12    0.13    0.05
   3   4 -12    0.23    0.06
   3   4 -11    0.08    0.07
   3   4 -11    0.14    0.08
   3   4 -11    0.12    0.06
   3   4 -10    1.71    0.18
   3   4 -10    1.72    0.17
   3   4  -9    5.76    0.32
   3   4  -8    6.59    0.32
   3   4  -8    6.74    0.34
  -3  -4   7    6.20    0.68
   3   4  -7    5.75    0.30
   3   4  -7    6.34    0.29
  -3  -4   6   45.08    1.72
  -3  -4   5   25.25    1.20
   3   4  -5   25.95    1.11
  -3  -4   4   14.84    0.84
   3   4  -4   16.34    0.80
   3   4  -4   15.62    0.39
   3   4  -3   40.03    1.13
  -3  -4   3   40.98    1.24
   3   4  -3   40.75    0.66
   3   4  -2    8.37    0.31
   3   4  -1   11.30    0.38
   3   4   0   14.96    0.45
  -3  -4  -1   46.43    1.61
   3   4   1   46.00    0.80
  -3  -4  -2   52.59    1.77
   3   4   2   51.68    0.86
  -3  -4  -3   13.24    0.93
   3   4   3   13.08    0.43
  -3  -4  -4   41.18    0.78
  -3  -4  -5    3.94    0.25
  -3  -4  -6   14.55    0.46
  -3  -4  -7    1.49    0.14
  -3  -4  -8    3.12    0.15
   3   4   8    2.93    0.14
   3   5 -12    1.65    0.12
   3   5 -12    1.61    0.12
   3   5 -12    1.39    0.12
   3   5 -11    5.93    0.27
   3   5 -11    6.04    0.27
   3   5 -11    5.93    0.26
   3   5 -10    0.73    0.13
   3   5 -10    0.66    0.12
   3   5  -9   20.92    0.56
   3   5  -9   21.02    0.60
   3   5  -9   21.21    0.63
   3   5  -8   16.51    0.53
   3   5  -8   16.19    0.50
   3   5  -7    4.63    0.29
   3   5  -7    4.62    0.27
  -3  -5   7    4.51    0.59
  -3  -5   6   28.91    1.38
   3   5  -6   28.16    0.69
   3   5  -6   29.40    0.65
   3   5  -6   27.75    1.26
   3   5  -5    0.28    0.08
   3   5  -5    0.22    0.07
  -3  -5   5    0.39    0.12
   3   5  -3    0.04    0.05
   3   5  -2   23.33    0.58
   3   5  -1   10.06    0.40
  -3  -5   0   14.43    0.96
   3   5   0   13.30    0.42
   3   5   0   13.56    0.47
   3   5   0   14.63    0.47
  -3  -5  -1    9.46    0.80
   3   5   1    9.25    0.38
   3   5   1    9.17    0.36
   3   5   1    9.15    0.39
   3   5   2   17.32    0.53
   3   5   2   17.87    0.51
   3   5   3    0.35    0.09
   3   5   3    0.20    0.07
   3   5   4    2.72    0.19
  -3  -5  -5    4.77    0.24
   3   5   5    4.72    0.23
  -3  -5  -6    0.32    0.06
   3   5   6    0.33    0.08
   3   5   7    0.12    0.05
  -3  -5  -7    0.14    0.04
   3   6 -11    0.01    0.05
   3   6 -11    0.00    0.04
   3   6 -11    0.01    0.05
   3   6 -11    0.04    0.05
   3   6 -10    0.00    0.06
   3   6 -10    0.11    0.06
   3   6 -10    0.05    0.06
   3   6  -9   22.53    0.60
   3   6  -9   23.39    0.63
   3   6  -8    0.10    0.08
   3   6  -8    0.20    0.08
   3   6  -8    0.12    0.08
   3   6  -7    3.10    0.25
   3   6  -7    3.16    0.23
   3   6  -7    3.06    0.25
   3   6  -6    4.64    0.25
   3   6  -6    4.60    0.30
   3   6  -6    4.28    0.27
   3   6  -6    4.53    0.29
   3   6  -5   14.51    0.52
   3   6  -5   14.45    0.50
   3   6  -5   14.95    0.50
   3   6  -4    0.08    0.07
   3   6  -4    0.02    0.05
   3   6  -4    0.12    0.06
   3   6  -3    3.18    0.23
   3   6  -3    3.35    0.24
   3   6  -3    3.61    0.25
   3   6  -2   27.87    0.62
   3   6  -2   29.32    0.70
   3   6  -2   28.88    0.67
   3   6  -1   13.89    0.49
   3   6  -1   13.61    0.47
   3   6   0   98.50    1.31
   3   6   0   97.78    1.25
   3   6   0   96.87    1.31
   3   6   1    1.01    0.15
   3   6   1    0.83    0.12
   3   6   2   78.31    1.17
   3   6   2   76.41    1.08
   3   6   3    2.84    0.23
   3   6   3    2.91    0.20
   3   6   4    3.46    0.23
   3   6   4    3.69    0.20
   3   6   5    6.02    0.26
   3   6   5    5.54    0.20
   3   6   6    9.53    0.26
   3   7 -11    1.40    0.10
   3   7 -10    0.08    0.06
   3   7 -10    0.03    0.05
   3   7  -9    0.11    0.06
   3   7  -9    0.16    0.08
   3   7  -8   11.71    0.40
   3   7  -8   11.52    0.44
   3   7  -7    0.30    0.08
   3   7  -7    0.48    0.11
   3   7  -6    0.13    0.08
   3   7  -6    0.11    0.07
   3   7  -6    0.18    0.07
   3   7  -6    0.22    0.08
   3   7  -5   52.49    0.98
   3   7  -5   53.89    0.97
   3   7  -5   53.34    0.89
   3   7  -4    2.45    0.21
   3   7  -4    2.65    0.22
   3   7  -3    2.16    0.20
   3   7  -2    0.08    0.06
   3   7  -2    0.10    0.07
   3   7  -1    3.22    0.25
   3   7  -1    3.22    0.23
   3   7   0    0.09    0.07
   3   7   0    0.17    0.08
   3   7   1    5.79    0.31
   3   7   1    5.63    0.29
   3   7   2    0.14    0.08
   3   7   2    0.09    0.06
   3   7   3    1.19    0.13
   3   7   3    1.07    0.11
   3   7   4    0.75    0.10
   3   7   4    0.85    0.08
   3   7   5   -0.02    0.03
   3   8 -10    1.00    0.08
   3   8  -9    7.29    0.24
   3   8  -8   10.08    0.32
   3   8  -8    9.07    0.31
   3   8  -8    9.53    0.33
   3   8  -7    0.00    0.06
   3   8  -7    0.00    0.05
   3   8  -6    3.44    0.22
   3   8  -6    3.39    0.20
   3   8  -5   10.67    0.35
   3   8  -4    1.25    0.15
   3   8  -3    1.89    0.18
   3   8  -2    0.08    0.07
   3   8  -1    2.53    0.19
   3   8   0   24.05    0.58
   3   8   0   23.74    0.53
   3   8   1    0.08    0.06
   3   8   1    0.05    0.05
   3   8   2    0.05    0.05
   3   8   2    0.06    0.04
   3   8   3    4.54    0.18
   3   9  -8    3.04    0.13
   3   9  -7    1.57    0.11
   3   9  -7    1.39    0.11
   3   9  -6    3.79    0.19
   3   9  -5    0.41    0.08
   3   9  -5    0.44    0.07
   3   9  -4    0.10    0.06
   3   9  -4    0.19    0.06
   3   9  -3    0.75    0.10
   3   9  -3    0.85    0.10
   3   9  -2    0.27    0.06
   3   9  -1    0.07    0.04
   3   9   0    5.06    0.17
  -4  10   2    8.64    0.19
  -4  10   1    0.07    0.05
  -4  10   0    2.13    0.13
  -4  10  -1    0.79    0.09
  -4  10  -2    0.19    0.06
  -4  10  -3    0.04    0.04
  -4   9   4    0.87    0.09
  -4   9   3    2.52    0.15
  -4   9   3    2.66    0.16
  -4   9   3    2.48    0.15
  -4   9   2    9.70    0.31
  -4   9   2    9.37    0.30
  -4   9   2    9.40    0.32
  -4   9   1    2.34    0.16
  -4   9   1    2.61    0.16
  -4   9   1    2.32    0.17
  -4   9   1    2.47    0.18
  -4   9   0    0.82    0.12
  -4   9   0    0.99    0.11
  -4   9   0    1.00    0.13
  -4   9  -1    5.39    0.27
  -4   9  -1    5.68    0.28
  -4   9  -2    3.40    0.22
  -4   9  -2    3.33    0.21
  -4   9  -3    2.69    0.18
  -4   9  -3    3.15    0.18
  -4   9  -4    2.98    0.18
  -4   9  -5    2.05    0.13
  -4   8   6    0.48    0.07
  -4   8   6    0.46    0.07
  -4   8   5    8.55    0.29
  -4   8   5    8.74    0.31
  -4   8   4    0.88    0.12
  -4   8   4    0.98    0.13
  -4   8   4    0.88    0.10
  -4   8   3    0.02    0.05
  -4   8   3    0.01    0.07
  -4   8   3    0.06    0.06
  -4   8   2    0.16    0.07
  -4   8   2    0.12    0.07
  -4   8   2    0.19    0.07
  -4   8   2    0.24    0.08
  -4   8   2    0.12    0.06
  -4   8   1    8.12    0.36
  -4   8   1    8.14    0.34
  -4   8   1    7.72    0.33
  -4   8   1    8.34    0.34
  -4   8   1    8.18    0.37
  -4   8   0    3.16    0.21
  -4   8   0    3.74    0.23
  -4   8   0    3.35    0.24
  -4   8   0    3.62    0.25
  -4   8  -1    8.91    0.33
  -4   8  -1    8.62    0.38
  -4   8  -1    8.70    0.38
  -4   8  -2    2.33    0.20
  -4   8  -2    2.35    0.20
  -4   8  -3   11.17    0.41
  -4   8  -3   11.21    0.39
  -4   8  -4    2.54    0.19
  -4   8  -4    4.60    0.30
  -4   8  -5    1.21    0.13
  -4   8  -5    1.18    0.12
  -4   8  -6    1.78    0.13
  -4   8  -6    1.65    0.14
  -4   8  -7    2.21    0.15
  -4   8  -8    0.03    0.05
  -4   7   8   19.13    0.31
  -4   7   7    4.20    0.20
  -4   7   7    4.07    0.19
   4  -7  -7    4.20    0.17
  -4   7   6    0.72    0.11
  -4   7   6    0.83    0.12
   4  -7  -5    5.01    0.23
  -4   7   5    5.05    0.28
  -4   7   4   22.84    0.61
  -4   7   4   24.60    0.64
  -4   7   4   24.34    0.57
  -4   7   3    0.62    0.12
  -4   7   3    0.71    0.11
  -4   7   3    0.63    0.12
  -4   7   3    0.73    0.13
  -4   7   3    0.63    0.11
  -4   7   2   89.45    1.17
  -4   7   2   90.56    1.17
  -4   7   2   90.60    1.19
  -4   7   2   88.95    1.19
  -4   7   2   90.07    1.22
  -4   7   1    2.05    0.19
  -4   7   1    1.72    0.16
  -4   7   1    1.71    0.17
  -4   7   1    1.78    0.17
  -4   7   1    1.78    0.18
  -4   7   0   18.04    0.54
  -4   7   0   17.46    0.51
  -4   7   0   18.54    0.56
  -4   7  -1    3.29    0.24
  -4   7  -1    3.32    0.22
  -4   7  -2    4.40    0.28
  -4   7  -2    3.92    0.26
  -4   7  -2    4.09    0.24
  -4   7  -2    4.48    0.27
  -4   7  -3    0.98    0.16
  -4   7  -3    0.83    0.13
  -4   7  -3    0.95    0.13
  -4   7  -3    0.92    0.12
  -4   7  -4    0.10    0.06
  -4   7  -4    0.12    0.07
  -4   7  -4    0.15    0.07
  -4   7  -5    4.41    0.25
  -4   7  -5    4.55    0.26
  -4   7  -5    4.14    0.26
  -4   7  -6   17.68    0.45
  -4   7  -6   18.27    0.49
  -4   7  -6   18.45    0.52
  -4   7  -7   21.03    0.48
  -4   7  -7   21.99    0.55
  -4   7  -8    0.78    0.08
  -4   7  -8    0.98    0.12
  -4   7  -9    3.24    0.16
  -4   6   9    0.00    0.05
   4  -6  -9    0.02    0.03
   4  -6  -8    6.67    0.23
  -4   6   8    6.82    0.24
   4  -6  -8    6.98    0.26
  -4   6   8    7.03    0.24
   4  -6  -7    4.70    0.23
  -4   6   7    4.66    0.25
  -4   6   7    4.80    0.23
   4  -6  -6   18.20    0.50
  -4   6   6   17.74    0.53
  -4   6   5   32.54    0.75
  -4   6   4   37.45    0.69
  -4   6   4   37.54    0.79
  -4   6   3    5.55    0.28
  -4   6   3    5.38    0.29
  -4   6   3    5.71    0.30
  -4   6   2   22.89    0.57
  -4   6   2   23.10    0.59
  -4   6   2   23.07    1.24
  -4   6   2   22.61    0.58
  -4   6   2   23.80    0.67
  -4   6   1   10.62    0.39
  -4   6   1   10.93    0.41
  -4   6   1   10.77    0.83
  -4   6   1   11.27    0.44
  -4   6   1   10.64    0.40
  -4   6   0   11.67    0.42
  -4   6   0   11.78    0.41
  -4   6   0   13.13    0.46
  -4   6   0   12.47    0.88
  -4   6   0   12.43    0.43
  -4   6  -1    0.60    0.11
  -4   6  -1    0.70    0.22
  -4   6  -1    0.71    0.11
  -4   6  -1    0.57    0.09
  -4   6  -1    0.45    0.09
  -4   6  -1    0.67    0.11
  -4   6  -2    9.61    0.38
  -4   6  -2    9.98    0.39
  -4   6  -2   10.05    0.76
  -4   6  -2   10.10    0.36
  -4   6  -2    9.56    0.37
  -4   6  -3    0.00    0.07
  -4   6  -3    0.01    0.05
  -4   6  -3    0.01    0.05
  -4   6  -3    0.00    0.05
  -4   6  -3    0.03    0.05
  -4   6  -4    0.08    0.08
  -4   6  -4    0.07    0.06
  -4   6  -4    0.09    0.06
  -4   6  -5   10.41    0.40
  -4   6  -5    9.65    0.38
  -4   6  -5   10.35    0.42
  -4   6  -6    2.85    0.20
  -4   6  -6    2.53    0.22
  -4   6  -7   14.73    0.49
  -4   6  -8    0.46    0.10
  -4   6  -9    9.78    0.32
  -4   6 -10    1.69    0.10
   4  -5 -10    0.21    0.05
   4  -5  -9    0.74    0.09
  -4   5   9    0.68    0.08
   4  -5  -9    0.91    0.11
   4  -5  -8    6.88    0.30
  -4   5   8    7.18    0.30
   4  -5  -7    3.50    0.24
   4  -5  -6    6.35    0.32
  -4   5   5   15.76    0.51
  -4   5   4   97.69    2.52
  -4   5   4  102.93    1.24
  -4   5   4  105.82    1.35
  -4   5   4   97.43    1.10
  -4   5   3   10.80    0.82
  -4   5   3   11.64    0.41
  -4   5   3   11.53    0.43
  -4   5   3   11.22    0.38
  -4   5   2    3.42    0.45
  -4   5   1   73.69    2.01
  -4   5   0    3.38    0.43
  -4   5  -1    8.70    0.66
  -4   5  -2   11.93    0.76
  -4   5  -3    3.25    0.40
  -4   5  -4    1.36    0.15
  -4   5  -4    1.37    0.15
  -4   5  -4    1.26    0.15
  -4   5  -4    1.33    0.13
  -4   5  -5    0.06    0.06
  -4   5  -5   -0.01    0.07
  -4   5  -6    0.03    0.06
  -4   5  -6    0.08    0.06
  -4   5  -7    7.15    0.36
  -4   5  -8    2.46    0.20
  -4   5  -9    0.11    0.06
  -4   5 -10    2.60    0.13
   4  -4 -10    1.79    0.14
   4  -4 -10    1.68    0.14
   4  -4 -10    1.58    0.11
   4  -4  -9    1.80    0.16
  -4   4   9    1.61    0.13
   4  -4  -9    1.55    0.13
   4  -4  -8   34.36    0.75
   4  -4  -8   33.13    0.67
   4  -4  -7   43.61    0.87
   4  -4  -7   45.33    0.80
  -4   4   6   90.34    1.16
   4  -4  -6   87.96    1.08
  -4   4   5    1.50    0.34
  -4   4   5    1.77    0.16
  -4   4   5    1.46    0.15
  -4   4   4   57.55    1.85
  -4   4   3    5.21    0.53
  -4   4   2   58.31    1.70
  -4   4   1    1.89    0.30
  -4   4   0    0.03    0.08
  -4   4   0    0.02    0.03
  -4   4  -1    4.89    0.21
  -4   4  -1    5.38    0.47
  -4   4  -2   10.70    0.64
  -4   4  -2   10.07    0.32
  -4   4  -3    5.59    0.26
  -4   4  -4    7.35    0.32
  -4   4  -5    3.46    0.24
  -4   4  -5    3.63    0.24
  -4   4  -6    3.78    0.26
  -4   4  -7   10.02    0.36
  -4   4  -7   11.08    0.44
  -4   4  -8   31.89    0.70
  -4   4  -9    5.97    0.27
  -4   4 -10    7.22    0.22
   4  -3 -11    1.39    0.11
   4  -3 -11    1.37    0.11
   4  -3 -11    1.50    0.12
   4  -3 -10    0.94    0.12
   4  -3 -10    0.98    0.12
   4  -3  -9   15.64    0.51
   4  -3  -9   15.68    0.49
   4  -3  -8   22.22    0.62
   4  -3  -8   22.76    0.61
   4  -3  -7   93.16    1.25
   4  -3  -7   92.16    1.20
  -4   3   6    0.45    0.08
   4  -3  -6    0.49    0.09
  -4   3   5   31.60    1.26
  -4   3   4    2.25    0.33
  -4   3   3   21.75    1.00
  -4   3   3   20.42    0.97
  -4   3   2    6.99    0.54
  -4   3   1   35.03    1.13
  -4   3   0   18.17    0.77
  -4   3   0   17.90    0.38
  -4   3  -1   51.20    1.24
  -4   3  -1   50.60    0.67
  -4   3  -2    0.06    0.08
  -4   3  -2    0.24    0.07
  -4   3  -3    1.64    0.15
  -4   3  -4   25.29    0.59
  -4   3  -5    2.12    0.18
  -4   3  -5    2.45    0.20
   4  -3   6    0.16    0.11
  -4   3  -6    0.56    0.11
  -4   3  -7   14.45    0.48
  -4   3  -8   14.77    0.46
  -4   3  -9   12.66    0.36
   4  -2 -12    1.98    0.11
   4  -2 -11   23.34    0.51
   4  -2 -11   22.20    0.45
   4  -2 -11   22.57    0.50
   4  -2 -10   12.83    0.45
   4  -2 -10   12.99    0.45
   4  -2  -9    0.75    0.13
   4  -2  -9    0.90    0.14
   4  -2  -8   85.31    1.21
   4  -2  -8   78.72    1.16
   4  -2  -7   22.15    0.59
   4  -2  -7   22.74    0.60
  -4   2   6    5.40    0.54
  -4   2   5    4.27    0.48
  -4   2   4   16.62    0.90
  -4   2   3   12.72    0.76
  -4   2   2   56.94    1.53
  -4   2   1   21.13    0.78
  -4   2   1   19.39    0.89
  -4   2   0    1.05    0.17
  -4   2  -1   44.33    0.62
  -4   2  -1   47.57    1.00
  -4   2  -2    0.53    0.09
  -4   2  -3    1.27    0.13
  -4   2  -4    1.06    0.13
  -4   2  -5   12.53    0.45
  -4   2  -6    0.56    0.10
  -4   2  -6    0.51    0.09
  -4   2  -7    7.12    0.33
  -4   2  -7    7.25    0.32
  -4   2  -8   15.21    0.45
  -4   2  -9    7.43    0.27
   4  -1 -12    0.07    0.05
   4  -1 -11    5.89    0.28
   4  -1 -11    6.27    0.29
   4  -1 -11    5.67    0.23
   4  -1 -10   12.74    0.45
   4  -1 -10   13.14    0.47
   4  -1  -9    7.86    0.37
   4  -1  -9    7.78    0.38
   4  -1  -8    0.81    0.12
   4  -1  -8    0.85    0.13
   4  -1  -7   31.46    0.66
   4  -1  -7   33.37    0.71
  -4   1   7   33.74    1.45
  -4   1   7   32.08    0.69
  -4   1   6    7.40    0.67
  -4   1   5   12.99    0.84
  -4   1   4    0.28    0.15
  -4   1   3   53.69    1.52
  -4   1   2   86.50    1.84
  -4   1   1   38.03    1.17
  -4   1   0   15.63    0.53
  -4   1  -1    1.30    0.11
  -4   1  -2   55.47    0.74
  -4   1  -3   48.68    0.76
  -4   1  -4    7.09    0.32
  -4   1  -5   34.30    0.70
  -4   1  -5   32.55    0.67
  -4   1  -6    2.45    0.20
  -4   1  -7   77.63    1.12
  -4   1  -8   11.27    0.41
  -4   1  -9    2.87    0.18
  -4   1 -10   11.11    0.23
   4   0 -12    0.43    0.08
   4   0 -11    1.63    0.14
   4   0 -11    1.86    0.17
   4   0 -11    1.87    0.16
   4   0 -10   26.27    0.64
   4   0 -10   25.08    0.66
   4   0  -9    7.36    0.34
   4   0  -9    7.19    0.33
   4   0  -9    7.53    0.37
   4   0  -8    5.29    0.28
  -4   0   8    5.80    0.64
   4   0  -8    5.34    0.27
   4   0  -8    5.28    0.30
  -4   0   8    5.51    0.30
  -4   0   7  131.06    2.92
  -4   0   6    5.78    0.59
  -4   0   5   63.42    1.82
  -4   0   4   26.98    1.13
  -4   0   3    1.63    0.28
  -4   0   2   25.87    0.98
  -4   0   1    0.05    0.09
  -4   0   0    3.79    0.36
  -4   0  -1  120.95    1.02
  -4   0  -2   45.30    0.67
  -4   0  -3    0.22    0.07
  -4   0  -4   31.58    0.67
  -4   0  -5    0.36    0.09
  -4   0  -5    0.28    0.09
  -4   0  -6    2.66    0.22
  -4   0  -7   23.47    0.63
  -4   0  -8    5.74    0.29
  -4   0  -9    1.93    0.15
   4   1 -12    0.35    0.06
   4   1 -12    0.37    0.08
   4   1 -12    0.25    0.06
   4   1 -11    1.48    0.15
   4   1 -11    1.31    0.13
   4   1 -10   18.79    0.52
   4   1 -10   19.03    0.54
   4   1 -10   19.25    0.56
   4   1  -9    0.09    0.07
   4   1  -9    0.17    0.06
   4   1  -9    0.06    0.05
   4   1  -8    5.02    0.26
  -4  -1   8    4.88    0.61
   4   1  -8    4.53    0.25
   4   1  -8    4.94    0.28
  -4  -1   8    4.89    0.27
  -4  -1   7   63.82    2.05
  -4  -1   6    7.61    0.68
  -4  -1   5   18.81    1.00
  -4  -1   4   11.59    0.74
  -4  -1   3   81.72    1.84
  -4  -1   2    3.53    0.36
  -4  -1   1   53.17    1.29
  -4  -1   0   22.70    0.74
  -4  -1   0   23.69    0.80
  -4  -1   0   22.42    0.41
  -4  -1  -1  126.36    1.84
  -4  -1  -1  128.13    1.05
  -4  -1  -2   10.26    0.58
  -4  -1  -2   10.77    0.33
  -4  -1  -3    1.31    0.13
  -4  -1  -4   25.07    0.60
  -4  -1  -4   25.72    0.59
  -4  -1  -5   65.77    1.05
  -4  -1  -6    0.04    0.08
  -4  -1  -7   31.72    0.73
  -4  -1  -8   12.41    0.42
  -4  -1  -9    1.55    0.13
   4   2 -12    0.27    0.07
   4   2 -12    0.33    0.07
   4   2 -11    4.11    0.24
   4   2 -11    4.38    0.23
   4   2 -10    0.84    0.13
   4   2 -10    0.83    0.12
   4   2  -9   45.59    0.85
   4   2  -9   44.66    0.82
  -4  -2   8   21.44    1.26
   4   2  -8   21.27    0.56
   4   2  -8   19.90    0.52
  -4  -2   8   20.72    0.53
  -4  -2   7   35.68    1.57
  -4  -2   6   11.68    0.85
  -4  -2   5   10.53    0.76
  -4  -2   4    4.32    0.46
   4   2  -4    4.44    0.18
  -4  -2   3   -0.14    0.11
  -4  -2   2    2.00    0.27
  -4  -2   1    0.27    0.11
  -4  -2   0    4.34    0.18
  -4  -2  -1   27.48    1.02
  -4  -2  -1   28.38    0.49
  -4  -2  -2   13.58    0.76
  -4  -2  -2   14.28    0.37
  -4  -2  -3   38.13    1.36
  -4  -2  -3   38.75    0.66
  -4  -2  -4    0.12    0.06
   4   2   4    0.08    0.05
  -4  -2  -5    0.27    0.08
  -4  -2  -6   33.18    0.76
  -4  -2  -7    5.47    0.30
  -4  -2  -8   30.93    0.59
  -4  -2  -9    7.34    0.22
   4   3 -12    9.34    0.31
   4   3 -11   12.16    0.40
   4   3 -11   12.17    0.35
   4   3 -10   13.55    0.46
   4   3  -9   41.39    0.83
   4   3  -8   33.75    0.70
   4   3  -8   35.24    0.75
  -4  -3   7   35.94    1.60
   4   3  -7   36.51    0.65
  -4  -3   6    7.83    0.72
  -4  -3   5    2.38    0.37
  -4  -3   4    7.84    0.62
   4   3  -4    8.32    0.28
  -4  -3   3    6.22    0.51
   4   3  -3    6.71    0.27
   4   3  -2    0.95    0.12
   4   3  -1   46.80    0.77
  -4  -3   0    3.38    0.40
   4   3   0    3.03    0.21
   4   3   1    0.85    0.12
  -4  -3  -1    0.52    0.17
  -4  -3  -2   29.98    1.26
   4   3   2   29.60    0.67
  -4  -3  -3   76.27    1.04
   4   3   3   77.79    1.06
  -4  -3  -4   36.04    0.76
   4   3   4   34.78    0.68
  -4  -3  -5   41.22    0.83
  -4  -3  -6    2.61    0.21
  -4  -3  -7    3.69    0.21
  -4  -3  -8   36.51    0.52
   4   4 -12    0.39    0.07
   4   4 -12    0.41    0.07
   4   4 -11    3.55    0.21
   4   4 -11    3.63    0.20
   4   4 -10    6.54    0.32
   4   4 -10    6.72    0.33
   4   4  -9   11.19    0.40
   4   4  -9   11.69    0.45
   4   4  -8   12.05    0.45
   4   4  -8   12.40    0.46
   4   4  -7    0.39    0.18
   4   4  -7    0.72    0.12
   4   4  -7    0.67    0.10
  -4  -4   6   10.99    0.86
   4   4  -6   11.47    0.39
  -4  -4   5    2.57    0.38
   4   4  -4    3.10    0.19
   4   4  -3    3.22    0.21
   4   4  -2    0.83    0.12
   4   4  -1   47.97    0.84
  -4  -4   0    0.66    0.20
   4   4   0    0.80    0.13
   4   4   1   28.61    0.68
   4   4   1   28.08    0.63
   4   4   2    2.71    0.21
  -4  -4  -2    2.78    0.42
   4   4   2    2.92    0.22
  -4  -4  -3    0.72    0.10
   4   4   3    0.90    0.12
  -4  -4  -4    3.54    0.23
  -4  -4  -5    5.22    0.27
  -4  -4  -6    1.31    0.13
   4   4   6    1.25    0.12
  -4  -4  -7   16.44    0.34
   4   4   7   14.94    0.27
   4   5 -12    1.79    0.11
   4   5 -12    1.66    0.11
   4   5 -11    7.19    0.28
   4   5 -11    7.13    0.27
   4   5 -11    7.96    0.29
   4   5 -10    0.03    0.06
   4   5 -10    0.05    0.06
   4   5  -9    7.40    0.34
   4   5  -9    7.63    0.35
   4   5  -8    2.50    0.22
   4   5  -8    2.62    0.19
   4   5  -7   53.56    0.99
   4   5  -7   52.81    0.85
   4   5  -7   51.81    0.81
   4   5  -6    0.13    0.08
   4   5  -6    0.00    0.04
   4   5  -6   -0.01    0.05
   4   5  -5   15.35    0.52
   4   5  -5   14.94    0.47
   4   5  -4   17.41    0.54
   4   5  -4   17.47    0.49
   4   5  -4   17.79    0.50
   4   5  -3    0.97    0.13
   4   5  -3    0.96    0.13
   4   5  -3    0.86    0.11
   4   5  -2   10.90    0.38
   4   5  -2   11.44    0.43
   4   5  -2   11.48    0.39
   4   5  -2   11.67    0.42
   4   5  -1    4.56    0.27
   4   5   0    9.37    0.39
   4   5   1    0.07    0.06
   4   5   1    0.11    0.07
   4   5   2   16.72    0.52
   4   5   2   15.96    0.51
   4   5   3   14.40    0.47
   4   5   3   13.20    0.42
   4   5   4   10.63    0.38
   4   5   5    1.59    0.13
   4   5   6   19.86    0.34
   4   6 -11    0.22    0.06
   4   6 -11    0.19    0.05
   4   6 -11    0.14    0.05
   4   6 -10   10.59    0.35
   4   6 -10    9.78    0.28
   4   6 -10   10.48    0.36
   4   6  -9    0.54    0.10
   4   6  -9    0.70    0.13
   4   6  -8    2.27    0.21
   4   6  -8    2.47    0.18
   4   6  -8    2.15    0.21
   4   6  -7    9.55    0.43
   4   6  -7    9.53    0.37
   4   6  -7    9.32    0.34
   4   6  -7    9.20    0.41
   4   6  -6   -0.07    0.09
   4   6  -6   -0.02    0.05
   4   6  -6    0.01    0.06
   4   6  -5   32.15    0.77
   4   6  -5   31.79    0.70
   4   6  -4    0.72    0.13
   4   6  -4    0.68    0.11
   4   6  -3    2.00    0.18
   4   6  -3    2.05    0.18
   4   6  -2   16.55    0.54
   4   6  -2   18.39    0.52
   4   6  -2   17.43    0.56
   4   6  -1    1.15    0.15
   4   6  -1    1.16    0.13
   4   6  -1    1.14    0.16
   4   6   0    9.04    0.39
   4   6   0    9.05    0.35
   4   6   0    8.71    0.39
   4   6   1    7.47    0.35
   4   6   2   26.45    0.63
   4   6   3    0.10    0.06
   4   6   4    2.24    0.15
   4   6   5   19.31    0.33
   4   7 -10    1.63    0.12
   4   7 -10    1.56    0.12
   4   7  -9   24.05    0.51
   4   7  -9   24.37    0.53
   4   7  -8   12.41    0.36
   4   7  -8   12.59    0.41
   4   7  -7   26.66    0.66
   4   7  -7   26.63    0.57
   4   7  -7   26.41    0.49
   4   7  -7   26.84    0.62
   4   7  -6    6.70    0.34
   4   7  -6    6.73    0.31
   4   7  -6    6.64    0.29
   4   7  -6    6.85    0.31
   4   7  -5    0.15    0.09
   4   7  -5    0.22    0.07
   4   7  -4    0.63    0.11
   4   7  -4    0.48    0.10
   4   7  -4    0.48    0.11
   4   7  -3   14.00    0.46
   4   7  -2    1.14    0.14
   4   7  -1    9.42    0.39
   4   7  -1    8.51    0.33
   4   7   0    2.51    0.17
   4   7   0    2.96    0.22
   4   7   1    0.01    0.06
   4   7   1    0.02    0.04
   4   7   2   30.61    0.57
   4   7   3    0.59    0.08
   4   8  -9    2.87    0.14
   4   8  -8    2.28    0.15
   4   8  -7   15.72    0.37
   4   8  -6    1.41    0.13
   4   8  -6    1.55    0.12
   4   8  -5    1.53    0.14
   4   8  -5    1.63    0.14
   4   8  -4    1.31    0.13
   4   8  -3    1.68    0.15
   4   8  -3    1.52    0.14
   4   8  -2    3.17    0.18
   4   8  -1   12.05    0.32
   4   8   0    1.75    0.11
   4   8   1    2.07    0.11
  -4  -8  -2    4.86    0.15
   4   9  -7    0.17    0.04
   4   9  -6    1.26    0.08
   4   9  -5    1.14    0.09
   4   9  -5    0.93    0.07
   4   9  -4    6.54    0.21
   4   9  -4    6.59    0.20
   4   9  -3    0.24    0.05
   4   9  -3    0.21    0.06
   4   9  -2    1.40    0.10
   4   9  -1    2.50    0.11
  -5  10   1    0.35    0.06
  -5  10   0   12.19    0.26
  -5  10  -1    0.52    0.07
  -5  10  -2    2.84    0.12
  -5   9   3   14.31    0.31
  -5   9   3   14.26    0.31
  -5   9   2    0.84    0.09
  -5   9   2    0.99    0.10
  -5   9   1    6.06    0.26
  -5   9   1    6.01    0.25
  -5   9   0   -0.04    0.06
  -5   9   0    0.03    0.05
  -5   9   0    0.10    0.07
  -5   9  -1    1.90    0.16
  -5   9  -1    1.77    0.12
  -5   9  -1    2.00    0.16
  -5   9  -2    1.25    0.13
  -5   9  -2    1.40    0.13
  -5   9  -3    3.12    0.18
  -5   9  -3    2.93    0.15
  -5   9  -4    0.05    0.05
  -5   9  -5    2.23    0.12
  -5   8   6    6.61    0.20
  -5   8   5    0.35    0.06
  -5   8   5    0.34    0.08
  -5   8   4    4.09    0.19
  -5   8   4    3.76    0.21
  -5   8   4    3.69    0.18
  -5   8   3    3.44    0.18
  -5   8   3    3.65    0.22
  -5   8   3    3.63    0.22
  -5   8   3    3.62    0.21
  -5   8   2   11.20    0.38
  -5   8   2   11.53    0.37
  -5   8   2   11.53    0.40
  -5   8   2   11.65    0.40
  -5   8   1    1.37    0.15
  -5   8   1    1.31    0.13
  -5   8   1    1.21    0.14
  -5   8   1    1.27    0.15
  -5   8   0   16.53    0.50
  -5   8   0   16.45    0.47
  -5   8   0   17.02    0.52
  -5   8  -1    3.01    0.22
  -5   8  -1    3.40    0.21
  -5   8  -1    3.08    0.22
  -5   8  -2    0.40    0.10
  -5   8  -2    0.40    0.08
  -5   8  -2    0.34    0.09
  -5   8  -3    8.56    0.35
  -5   8  -3    8.59    0.32
  -5   8  -4   11.08    0.38
  -5   8  -4   10.68    0.33
  -5   8  -5   15.22    0.39
  -5   8  -5   15.46    0.39
  -5   8  -6    7.19    0.22
  -5   8  -6    6.80    0.24
  -5   8  -7    0.45    0.07
   5  -7  -7    0.12    0.03
  -5   7   7    0.15    0.06
   5  -7  -7    0.08    0.04
   5  -7  -6    5.32    0.22
  -5   7   6    5.28    0.23
  -5   7   6    5.05    0.25
   5  -7  -5    3.99    0.22
  -5   7   5    4.00    0.22
  -5   7   5    4.22    0.25
  -5   7   4   13.10    0.45
  -5   7   4   13.03    0.41
  -5   7   4   13.08    0.45
  -5   7   4   13.12    0.41
  -5   7   3    3.06    0.20
  -5   7   3    3.29    0.21
  -5   7   3    3.03    0.23
  -5   7   3    3.19    0.22
  -5   7   3    3.02    0.23
  -5   7   2    6.10    0.30
  -5   7   2    6.27    0.31
  -5   7   2    6.04    0.32
  -5   7   2    6.27    0.32
  -5   7   1    7.24    0.34
  -5   7   1    7.29    0.31
  -5   7   1    6.88    0.34
  -5   7   1    7.40    0.36
  -5   7   0   69.10    1.07
  -5   7   0   68.73    1.05
  -5   7   0   69.65    1.15
  -5   7   0   70.18    1.10
  -5   7  -1    1.25    0.16
  -5   7  -1    1.18    0.14
  -5   7  -1    1.04    0.16
  -5   7  -1    1.08    0.14
  -5   7  -2   44.90    0.88
  -5   7  -2   44.17    0.81
  -5   7  -2   43.74    0.77
  -5   7  -2   43.84    0.83
  -5   7  -3    1.79    0.18
  -5   7  -3    1.91    0.17
  -5   7  -3    1.66    0.16
  -5   7  -3    1.85    0.16
  -5   7  -4    2.63    0.21
  -5   7  -4    2.88    0.19
  -5   7  -4    3.03    0.22
  -5   7  -5   24.91    0.58
  -5   7  -5   25.71    0.61
  -5   7  -6   -0.03    0.04
  -5   7  -6    0.01    0.07
  -5   7  -7    1.12    0.12
  -5   7  -8    2.61    0.15
   5  -6  -8    3.17    0.16
  -5   6   8    2.96    0.16
   5  -6  -7    0.05    0.05
  -5   6   7    0.19    0.07
   5  -6  -6    1.40    0.15
  -5   6   6    1.30    0.16
  -5   6   5    0.07    0.07
  -5   6   4    2.04    0.19
  -5   6   4    2.07    0.18
  -5   6   3    0.04    0.05
  -5   6   3    0.06    0.06
  -5   6   3    0.24    0.09
  -5   6   3    0.02    0.06
  -5   6   2   14.80    0.46
  -5   6   2   14.89    0.50
  -5   6   2   15.15    0.55
  -5   6   2   14.80    0.49
  -5   6   1    6.60    0.32
  -5   6   1    6.31    0.33
  -5   6   1    6.62    0.35
  -5   6   1    6.43    0.33
  -5   6   0    7.78    0.35
  -5   6   0    7.52    0.35
  -5   6   0    8.10    0.38
  -5   6   0    8.03    0.32
  -5   6   0    7.31    0.35
  -5   6   0    6.84    0.65
  -5   6  -1    1.83    0.18
  -5   6  -1    1.86    0.18
  -5   6  -1    1.84    0.18
  -5   6  -1    1.73    0.17
  -5   6  -1    1.79    0.18
  -5   6  -1    2.38    0.38
  -5   6  -2   10.91    0.43
  -5   6  -2   10.11    0.40
  -5   6  -2   10.72    0.41
  -5   6  -3    1.19    0.15
  -5   6  -3    1.00    0.14
  -5   6  -3    1.33    0.14
  -5   6  -4    2.85    0.23
  -5   6  -4    2.70    0.22
  -5   6  -5    7.19    0.34
  -5   6  -5    7.05    0.35
  -5   6  -6   14.57    0.44
  -5   6  -6   14.31    0.48
  -5   6  -7    2.23    0.15
  -5   6  -7    2.47    0.19
  -5   6  -8    3.63    0.20
  -5   6  -9   18.99    0.34
   5  -5 -10    1.04    0.08
   5  -5  -9    3.13    0.17
  -5   5   9    2.99    0.15
   5  -5  -8    7.99    0.32
  -5   5   8    7.97    0.31
   5  -5  -7    4.78    0.28
  -5   5   6   19.31    0.55
  -5   5   5    1.45    0.16
  -5   5   5    1.48    0.17
  -5   5   4   18.07    0.54
  -5   5   4   19.01    0.59
  -5   5   4   17.19    0.49
  -5   5   3    0.06    0.05
  -5   5   3    0.05    0.06
  -5   5   3   -0.02    0.04
  -5   5   2   29.80    0.61
  -5   5   2   30.22    0.68
  -5   5   2   31.78    0.74
  -5   5   2   32.31    1.41
  -5   5   1    2.34    0.18
  -5   5   1    2.46    0.39
  -5   5   1    2.08    0.19
  -5   5   1    2.13    0.18
  -5   5   0   78.33    1.05
  -5   5   0   78.34    1.11
  -5   5   0   75.16    2.02
  -5   5  -1    3.97    0.25
  -5   5  -1    3.64    0.23
  -5   5  -1    3.90    0.24
  -5   5  -2   11.01    0.42
  -5   5  -2   11.16    0.41
  -5   5  -2   10.60    0.36
  -5   5  -3   18.62    0.56
  -5   5  -3   18.62    0.55
  -5   5  -3   18.74    0.50
  -5   5  -4    0.08    0.06
  -5   5  -4    0.13    0.07
  -5   5  -4    0.04    0.04
  -5   5  -5    3.08    0.23
  -5   5  -5    3.26    0.24
  -5   5  -6   33.72    0.71
  -5   5  -6   34.01    0.76
  -5   5  -7    1.72    0.14
  -5   5  -7    1.81    0.17
  -5   5  -8    2.85    0.19
  -5   5  -9    7.32    0.23
   5  -4 -10    4.14    0.19
   5  -4 -10    4.02    0.19
   5  -4 -10    3.52    0.15
   5  -4  -9    1.31    0.14
  -5   4   9    1.20    0.12
   5  -4  -9    1.25    0.12
   5  -4  -8    4.54    0.28
   5  -4  -8    4.40    0.24
   5  -4  -7    1.33    0.16
   5  -4  -7    1.50    0.15
   5  -4  -6    9.84    0.38
  -5   4   6    9.87    0.38
  -5   4   6   10.20    0.40
  -5   4   5    7.79    0.34
  -5   4   5    8.36    0.37
  -5   4   4    7.93    0.35
  -5   4   4    6.94    0.68
  -5   4   4    7.83    0.33
  -5   4   3    3.34    0.46
  -5   4   2    5.95    0.59
  -5   4   1    3.42    0.42
  -5   4   1    3.43    0.19
  -5   4   0   32.47    1.22
  -5   4   0   33.19    0.60
  -5   4  -1    2.38    0.17
  -5   4  -1    2.45    0.32
  -5   4  -2   31.30    0.64
  -5   4  -3   32.38    0.70
  -5   4  -3   32.33    0.68
  -5   4  -4   22.26    0.61
  -5   4  -4   21.78    0.59
  -5   4  -5    7.55    0.36
  -5   4  -5    7.82    0.36
  -5   4  -6   55.37    0.96
  -5   4  -7    0.08    0.06
  -5   4  -7   -0.02    0.07
  -5   4  -8    0.20    0.07
  -5   4  -9    2.81    0.14
   5  -3 -11    0.69    0.08
   5  -3 -11    0.74    0.08
   5  -3 -11    0.67    0.07
   5  -3 -10    4.79    0.24
   5  -3 -10    4.43    0.22
   5  -3  -9    4.92    0.28
   5  -3  -9    4.80    0.27
   5  -3  -8    0.04    0.07
   5  -3  -8   -0.05    0.05
   5  -3  -7   24.84    0.66
   5  -3  -7   26.47    0.65
  -5   3   6   35.85    0.67
  -5   3   6   38.27    1.61
  -5   3   5    7.41    0.68
  -5   3   5    7.00    0.29
  -5   3   5    7.27    0.32
  -5   3   5    7.34    0.32
  -5   3   5    7.52    0.70
  -5   3   4    1.07    0.25
  -5   3   4    1.08    0.26
  -5   3   3    8.89    0.68
  -5   3   2   52.63    1.56
  -5   3   1   60.52    1.57
  -5   3   0   72.47    1.60
  -5   3   0   66.59    0.86
  -5   3  -1    9.87    0.35
  -5   3  -2   87.04    1.07
  -5   3  -3   12.01    0.42
  -5   3  -4    0.94    0.13
  -5   3  -4    1.05    0.14
  -5   3  -4    1.06    0.14
  -5   3  -5    1.85    0.17
  -5   3  -5    1.89    0.18
  -5   3  -5    2.11    0.20
  -5   3  -6   27.05    0.62
  -5   3  -6   27.47    0.66
  -5   3  -7    0.99    0.12
  -5   3  -7    0.97    0.13
  -5   3  -8    2.33    0.15
  -5   3  -8    2.26    0.16
   5  -2 -11    0.45    0.08
   5  -2 -11    0.34    0.07
   5  -2 -11    0.46    0.08
   5  -2 -10    1.72    0.17
   5  -2 -10    1.66    0.16
   5  -2  -9    2.34    0.20
   5  -2  -9    2.32    0.20
   5  -2  -8   12.82    0.47
   5  -2  -8   13.19    0.48
   5  -2  -7    0.06    0.06
   5  -2  -7    0.02    0.05
  -5   2   7    0.09    0.08
  -5   2   6   30.80    1.42
  -5   2   6   28.62    0.66
  -5   2   5   -0.04    0.06
  -5   2   4   62.89    1.94
  -5   2   3    2.52    0.39
  -5   2   2    0.02    0.08
  -5   2   2    0.29    0.15
  -5   2   1   11.75    0.63
  -5   2   0   57.13    0.79
  -5   2  -1   64.96    0.88
  -5   2  -2    0.55    0.10
  -5   2  -3   63.30    0.97
  -5   2  -4   37.00    0.74
  -5   2  -4   37.52    0.71
  -5   2  -5    6.13    0.32
  -5   2  -5    6.19    0.30
  -5   2  -6    2.06    0.19
  -5   2  -6    1.82    0.16
  -5   2  -7   19.92    0.54
  -5   2  -8    1.58    0.14
  -5   2  -9   20.11    0.33
   5  -1 -12   19.61    0.37
   5  -1 -11    0.90    0.11
   5  -1 -11    0.93    0.12
   5  -1 -10    0.01    0.06
   5  -1 -10   -0.03    0.07
   5  -1  -9    1.57    0.17
   5  -1  -9    1.72    0.18
   5  -1  -8    4.44    0.27
   5  -1  -8    4.88    0.30
  -5   1   8    4.07    0.28
   5  -1  -7   13.03    0.44
  -5   1   7   13.70    0.99
  -5   1   7   13.14    0.47
  -5   1   6    0.44    0.19
  -5   1   5    1.98    0.37
  -5   1   4   26.29    1.24
  -5   1   3    0.31    0.16
  -5   1   2  105.77    2.30
  -5   1   1    0.28    0.12
  -5   1   1    0.14    0.11
  -5   1   0  352.77    1.96
  -5   1  -1    0.82    0.11
  -5   1  -2   33.23    0.66
  -5   1  -3   13.52    0.45
  -5   1  -4    6.22    0.32
  -5   1  -4    6.69    0.34
  -5   1  -5    8.63    0.38
  -5   1  -5    8.94    0.40
  -5   1  -6   20.17    0.59
  -5   1  -7    2.68    0.21
  -5   1  -8    0.45    0.08
  -5   1  -9    2.39    0.13
   5   0 -12    0.99    0.10
   5   0 -12    0.57    0.07
   5   0 -11    0.27    0.07
   5   0 -11    0.23    0.07
   5   0 -10    0.06    0.06
   5   0 -10    0.05    0.06
   5   0  -9    0.06    0.06
   5   0  -9    0.02    0.04
   5   0  -9    0.08    0.06
   5   0  -8    9.22    0.36
  -5   0   8    9.98    0.42
   5   0  -8    9.16    0.40
   5   0  -7    7.45    0.31
  -5   0   7    8.02    0.78
  -5   0   7    7.78    0.35
  -5   0   6   15.15    1.03
  -5   0   5   40.80    1.61
  -5   0   4   12.29    0.85
  -5   0   3   93.67    2.21
  -5   0   2   58.28    1.66
  -5   0   1   19.30    0.92
  -5   0   0  316.12    1.84
  -5   0  -1    1.08    0.12
  -5   0  -2    0.98    0.12
  -5   0  -3    5.65    0.29
  -5   0  -3    6.27    0.31
  -5   0  -4    3.24    0.24
  -5   0  -4    3.11    0.23
  -5   0  -5   18.40    0.57
  -5   0  -5   16.28    0.53
  -5   0  -6    0.30    0.10
  -5   0  -7   72.58    1.04
  -5   0  -8    1.18    0.13
  -5   0  -9    0.98    0.09
   5   1 -12    3.22    0.15
   5   1 -12    3.49    0.17
   5   1 -11    0.24    0.07
   5   1 -10    2.00    0.17
   5   1 -10    2.05    0.18
   5   1  -9   16.16    0.47
   5   1  -9   15.85    0.51
  -5  -1   9   15.55    0.50
   5   1  -8    0.02    0.05
   5   1  -8    0.10    0.05
  -5  -1   7    1.11    0.31
  -5  -1   7    0.75    0.11
  -5  -1   6   74.19    2.28
  -5  -1   5   15.60    1.00
  -5  -1   4   25.35    1.20
  -5  -1   3   46.23    1.54
  -5  -1   2    6.71    0.55
  -5  -1   1    0.85    0.19
  -5  -1   0   81.66    0.93
  -5  -1  -1    4.99    0.24
  -5  -1  -2    2.22    0.17
  -5  -1  -3   17.61    0.52
  -5  -1  -3   17.27    0.47
  -5  -1  -3   17.87    0.51
  -5  -1  -4   60.64    1.02
  -5  -1  -4   59.59    0.94
  -5  -1  -5   22.76    0.64
  -5  -1  -6    4.39    0.28
  -5  -1  -7    2.17    0.18
  -5  -1  -8    0.02    0.05
   5   2 -12    4.75    0.20
   5   2 -12    4.18    0.15
   5   2 -11    0.08    0.04
   5   2 -11    0.23    0.06
   5   2 -10    0.01    0.05
   5   2 -10    0.02    0.05
   5   2  -9   13.95    0.45
   5   2  -9   14.29    0.46
  -5  -2   9   14.22    0.46
   5   2  -8   11.51    0.40
   5   2  -8   11.21    0.40
  -5  -2   8   11.06    0.41
   5   2  -7    0.06    0.04
  -5  -2   7   -0.03    0.07
  -5  -2   7    0.02    0.04
   5   2  -6   11.91    0.40
  -5  -2   6   12.37    0.42
  -5  -2   5   40.41    1.60
  -5  -2   4    0.24    0.15
  -5  -2   3   13.37    0.81
  -5  -2   2   70.91    1.73
  -5  -2   1    0.71    0.09
  -5  -2   0   28.71    0.54
  -5  -2  -1   57.28    0.79
  -5  -2  -2    3.27    0.22
  -5  -2  -3    0.26    0.08
  -5  -2  -4   10.16    0.42
   5   2   4    9.84    0.37
  -5  -2  -4   10.25    0.37
  -5  -2  -5    9.81    0.40
  -5  -2  -6    2.59    0.20
  -5  -2  -7    0.91    0.11
  -5  -2  -8    3.81    0.16
   5   3 -12    5.02    0.21
   5   3 -11    3.38    0.19
   5   3 -11    3.39    0.19
   5   3 -10   21.09    0.53
   5   3  -9    3.96    0.24
   5   3  -9    4.05    0.25
   5   3  -8   29.81    0.69
   5   3  -8   31.48    0.69
   5   3  -7    3.42    0.23
  -5  -3   7    3.70    0.23
  -5  -3   6  120.56    2.87
   5   3  -6  116.19    1.29
   5   3  -5    0.31    0.08
  -5  -3   5    0.52    0.20
  -5  -3   4    7.64    0.66
   5   3  -4    7.10    0.29
   5   3  -3   20.19    0.52
   5   3  -2   58.25    0.91
   5   3  -1    0.73    0.12
   5   3   0   60.11    0.99
   5   3   1   43.15    0.85
  -5  -3  -2    5.58    0.28
   5   3   2    6.05    0.32
  -5  -3  -3    4.61    0.27
   5   3   3    4.08    0.25
  -5  -3  -4    2.16    0.18
  -5  -3  -4    1.95    0.17
  -5  -3  -5    0.70    0.11
  -5  -3  -6    3.16    0.19
  -5  -3  -7    0.45    0.07
  -5  -3  -7    0.40    0.07
   5   4 -12    2.56    0.13
   5   4 -11   15.28    0.38
   5   4 -11   15.79    0.39
   5   4 -10    0.09    0.05
   5   4 -10    0.10    0.06
   5   4  -9    2.58    0.20
   5   4  -9    2.59    0.20
   5   4  -8    2.01    0.19
   5   4  -8    1.67    0.17
   5   4  -7   24.31    0.66
   5   4  -7   23.16    0.58
   5   4  -6   34.81    0.73
   5   4  -5   36.45    0.75
   5   4  -4    4.02    0.23
   5   4  -4    3.81    0.25
   5   4  -3   11.46    0.41
   5   4  -3   11.35    0.42
   5   4  -2   18.12    0.54
   5   4  -2   17.77    0.49
  -5  -4   1   12.91    0.85
   5   4  -1   12.99    0.42
   5   4   0   10.56    0.38
   5   4   1   14.84    0.46
   5   4   1   14.69    0.51
   5   4   2    1.29    0.14
   5   4   2    1.05    0.13
  -5  -4  -3    1.57    0.14
   5   4   3    1.78    0.16
   5   4   3    1.56    0.15
  -5  -4  -4    0.03    0.04
  -5  -4  -4    0.03    0.05
  -5  -4  -5    3.35    0.18
  -5  -4  -6    3.18    0.13
   5   5 -11    3.62    0.17
   5   5 -11    3.16    0.16
   5   5 -11    3.39    0.17
   5   5 -10    1.54    0.14
   5   5 -10    1.43    0.15
   5   5  -9   28.89    0.63
   5   5  -9   29.30    0.63
   5   5  -8   24.31    0.64
   5   5  -8   23.01    0.59
   5   5  -8   23.53    0.52
   5   5  -7   16.06    0.54
   5   5  -7   16.12    0.48
   5   5  -6   25.46    0.70
   5   5  -6   25.76    0.63
   5   5  -5    3.63    0.27
   5   5  -5    3.78    0.25
   5   5  -4    7.98    0.37
   5   5  -4    7.17    0.33
   5   5  -4    7.45    0.36
   5   5  -3   14.45    0.48
   5   5  -3   14.08    0.49
   5   5  -3   13.72    0.47
   5   5  -2   29.09    0.67
   5   5  -2   28.69    0.70
   5   5  -1    6.87    0.33
   5   5  -1    6.99    0.35
   5   5   0   19.96    0.55
   5   5   0   19.11    0.57
   5   5   1    2.13    0.18
   5   5   1    2.13    0.19
   5   5   2   -0.02    0.04
   5   5   3    0.38    0.07
   5   5   4    4.49    0.18
  -5  -5  -4    4.53    0.20
   5   6 -11    0.27    0.05
   5   6 -11    0.20    0.05
   5   6 -10    0.94    0.10
   5   6 -10    1.08    0.11
   5   6  -9    0.01    0.05
   5   6  -9    0.05    0.05
   5   6  -9    0.08    0.07
   5   6  -8    0.26    0.09
   5   6  -8    0.40    0.09
   5   6  -8    0.27    0.06
   5   6  -8    0.27    0.08
   5   6  -7   30.55    0.72
   5   6  -7   30.01    0.60
   5   6  -7   29.78    0.68
   5   6  -6    8.32    0.39
   5   6  -6    8.52    0.35
   5   6  -5   36.19    0.78
   5   6  -5   36.98    0.75
   5   6  -4   -0.01    0.06
   5   6  -4    0.10    0.08
   5   6  -3    1.23    0.14
   5   6  -3    1.29    0.16
   5   6  -2   30.18    0.70
   5   6  -1    0.17    0.07
   5   6   0   12.35    0.41
   5   6   1    0.03    0.05
   5   6   1    0.02    0.04
   5   6   2    0.84    0.10
   5   6   3    0.04    0.04
  -5  -6  -3    0.07    0.05
  -5  -6  -4    2.48    0.11
   5   7 -10    2.75    0.11
   5   7 -10    2.17    0.11
   5   7  -9   10.35    0.28
   5   7  -9   10.24    0.28
   5   7  -8   16.52    0.40
   5   7  -8   17.29    0.40
   5   7  -7    2.26    0.18
   5   7  -7    2.26    0.14
   5   7  -7    2.37    0.16
   5   7  -6    0.63    0.11
   5   7  -6    0.57    0.08
   5   7  -6    0.56    0.09
   5   7  -6    0.60    0.08
   5   7  -5   76.61    1.00
   5   7  -5   75.71    0.89
   5   7  -5   77.79    0.98
   5   7  -4   14.55    0.44
   5   7  -4   14.17    0.41
   5   7  -3    1.13    0.14
  -5  -7   3    1.17    0.12
   5   7  -2    1.27    0.14
   5   7  -1    0.51    0.09
   5   7   0    4.36    0.20
   5   7   1    1.07    0.09
  -5  -7  -2    6.04    0.20
   5   8  -8    8.87    0.21
   5   8  -7    1.26    0.10
   5   8  -6    3.48    0.13
   5   8  -6    3.96    0.16
   5   8  -5    0.27    0.05
   5   8  -5    0.26    0.06
   5   8  -4    0.13    0.04
   5   8  -4    0.26    0.07
   5   8  -3    0.03    0.05
  -5  -8   2    0.56    0.06
   5   8  -2    0.63    0.08
   5   8  -1   12.25    0.27
  -5  -8   1   11.99    0.26
  -5  -8   0    4.04    0.14
  -6   9   3    5.91    0.16
  -6   9   2    1.10    0.09
  -6   9   1    0.04    0.04
  -6   9   1    0.02    0.05
  -6   9   0    2.26    0.14
  -6   9   0    2.07    0.12
  -6   9   0    2.33    0.15
  -6   9  -1   15.29    0.37
  -6   9  -1   14.44    0.35
  -6   9  -2    1.61    0.12
  -6   9  -2    1.42    0.11
  -6   9  -3    3.60    0.17
  -6   9  -4   -0.02    0.05
  -6   8   5    0.86    0.09
   6  -8  -4    2.95    0.14
  -6   8   4    3.05    0.16
  -6   8   4    2.79    0.14
  -6   8   3    5.01    0.21
  -6   8   3    5.08    0.24
  -6   8   3    5.02    0.23
  -6   8   2   23.52    0.48
  -6   8   2   23.11    0.43
  -6   8   2   23.74    0.53
  -6   8   2   23.96    0.54
  -6   8   1    5.32    0.25
  -6   8   1    5.35    0.26
  -6   8   1    5.17    0.27
  -6   8   0    0.78    0.11
  -6   8   0    0.66    0.11
  -6   8   0    0.71    0.12
  -6   8  -1    4.66    0.25
  -6   8  -1    4.28    0.23
  -6   8  -1    4.59    0.25
  -6   8  -2   15.08    0.45
  -6   8  -2   14.20    0.39
  -6   8  -2   14.59    0.41
  -6   8  -3    0.09    0.07
  -6   8  -3    0.13    0.05
  -6   8  -3    0.09    0.05
  -6   8  -3    0.09    0.05
  -6   8  -4    0.09    0.06
  -6   8  -4    0.04    0.05
  -6   8  -5    3.63    0.17
  -6   8  -5    3.43    0.16
  -6   8  -6    7.31    0.20
   6  -7  -7    1.29    0.08
  -6   7   7    1.43    0.10
   6  -7  -6    1.55    0.12
  -6   7   6    1.53    0.13
   6  -7  -5   15.97    0.42
  -6   7   5   15.90    0.43
  -6   7   4    0.10    0.06
  -6   7   4    0.19    0.08
  -6   7   4    0.14    0.06
  -6   7   3    0.70    0.09
  -6   7   3    0.66    0.11
  -6   7   3    0.73    0.12
  -6   7   3    0.75    0.11
  -6   7   2   26.76    0.59
  -6   7   2   27.04    0.57
  -6   7   2   27.19    0.65
  -6   7   2   27.59    0.66
  -6   7   1    0.28    0.09
  -6   7   1    0.24    0.09
  -6   7   1    0.17    0.09
  -6   7   1    0.19    0.09
  -6   7   0   -0.03    0.06
  -6   7   0    0.00    0.07
  -6   7   0    0.02    0.07
  -6   7   0   -0.06    0.08
  -6   7  -1    2.45    0.21
  -6   7  -1    2.77    0.21
  -6   7  -1    2.51    0.22
  -6   7  -1    2.54    0.19
  -6   7  -1    2.68    0.21
  -6   7  -2    4.74    0.28
  -6   7  -2    4.58    0.26
  -6   7  -2    4.80    0.26
  -6   7  -2    4.85    0.27
  -6   7  -3    0.73    0.13
  -6   7  -3    0.52    0.09
  -6   7  -3    0.72    0.11
  -6   7  -3    0.59    0.09
  -6   7  -4    1.33    0.15
  -6   7  -4    1.25    0.13
  -6   7  -4    1.32    0.14
  -6   7  -5    9.65    0.33
  -6   7  -5    9.70    0.34
  -6   7  -6    6.02    0.22
  -6   7  -6    6.33    0.25
  -6   7  -7    7.97    0.24
   6  -6  -8    6.25    0.21
  -6   6   8    6.01    0.21
   6  -6  -7    2.95    0.18
  -6   6   7    2.83    0.18
   6  -6  -6    0.06    0.07
  -6   6   5   13.97    0.45
  -6   6   5   12.94    0.37
  -6   6   4    2.20    0.19
  -6   6   4    2.31    0.22
  -6   6   4    2.43    0.19
  -6   6   3    3.26    0.20
  -6   6   3    3.06    0.23
  -6   6   3    3.69    0.28
  -6   6   3    3.39    0.24
  -6   6   2    8.78    0.35
  -6   6   2    9.20    0.40
  -6   6   2    9.67    0.44
  -6   6   2    8.48    0.39
  -6   6   1    7.42    0.34
  -6   6   1    7.34    0.36
  -6   6   1    7.67    0.39
  -6   6   1    7.41    0.36
  -6   6   0    9.18    0.39
  -6   6   0    9.10    0.40
  -6   6   0    9.06    0.41
  -6   6   0    9.24    0.37
  -6   6   0    8.83    0.40
  -6   6  -1    0.38    0.10
  -6   6  -1    0.30    0.09
  -6   6  -1    0.33    0.10
  -6   6  -1    0.34    0.09
  -6   6  -1    0.38    0.10
  -6   6  -2   44.60    0.89
  -6   6  -2   43.75    0.84
  -6   6  -2   42.56    0.81
  -6   6  -3    0.35    0.10
  -6   6  -3    0.44    0.09
  -6   6  -4    0.93    0.14
  -6   6  -4    1.06    0.14
  -6   6  -5   19.93    0.53
  -6   6  -5   20.49    0.55
  -6   6  -6    2.62    0.17
  -6   6  -6    2.79    0.20
  -6   6  -7    3.95    0.16
  -6   6  -7    4.62    0.21
  -6   6  -8    0.83    0.08
   6  -5  -9    0.04    0.04
  -6   5   9   -0.01    0.04
   6  -5  -8    2.61    0.18
   6  -5  -7   13.68    0.45
  -6   5   6    0.99    0.13
  -6   5   5    9.90    0.39
  -6   5   5    9.19    0.41
  -6   5   4   47.03    0.87
  -6   5   4   46.39    0.82
  -6   5   3    5.10    0.29
  -6   5   3    4.95    0.31
  -6   5   3    4.80    0.28
  -6   5   2    0.59    0.10
  -6   5   2    0.57    0.11
  -6   5   2    0.82    0.14
  -6   5   1   31.31    0.68
  -6   5   1   29.32    0.70
  -6   5   1   30.57    1.33
  -6   5   1   31.15    0.76
  -6   5   1   31.59    0.69
  -6   5   0    0.30    0.08
  -6   5   0    0.30    0.09
  -6   5   0    0.35    0.09
  -6   5  -1    8.54    0.38
  -6   5  -1    9.65    0.40
  -6   5  -1    8.79    0.38
  -6   5  -1    8.78    0.34
  -6   5  -2    4.60    0.29
  -6   5  -2    4.79    0.27
  -6   5  -2    4.71    0.29
  -6   5  -2    5.08    0.27
  -6   5  -3    0.21    0.09
  -6   5  -3    0.32    0.10
  -6   5  -3    0.29    0.08
  -6   5  -4    0.18    0.08
  -6   5  -4    0.17    0.08
  -6   5  -4    0.06    0.06
  -6   5  -5    1.63    0.17
  -6   5  -5    1.76    0.18
  -6   5  -6   25.42    0.57
  -6   5  -6   25.13    0.60
  -6   5  -7    7.90    0.26
  -6   5  -7    7.86    0.29
  -6   5  -8    3.37    0.15
   6  -4 -10    8.40    0.24
   6  -4 -10    8.06    0.23
   6  -4  -9   10.66    0.35
   6  -4  -9    9.68    0.29
   6  -4  -8   25.26    0.61
   6  -4  -8   24.68    0.54
   6  -4  -7   38.69    0.80
   6  -4  -7   37.99    0.73
   6  -4  -6    1.87    0.17
  -6   4   6    2.24    0.18
  -6   4   6    2.15    0.19
  -6   4   5   11.73    0.42
  -6   4   5   11.72    0.45
  -6   4   4   17.49    1.08
  -6   4   4   16.63    0.50
  -6   4   4   16.67    0.55
  -6   4   3    4.10    0.52
  -6   4   3    4.33    0.26
  -6   4   3    4.57    0.29
  -6   4   2    0.48    0.10
   6  -4  -2    0.34    0.07
  -6   4   2    0.49    0.09
  -6   4   2    0.35    0.09
  -6   4   2    0.53    0.18
  -6   4   1    1.00    0.23
  -6   4   1    0.58    0.09
  -6   4   1    0.89    0.12
  -6   4   1    0.86    0.12
  -6   4   1    0.83    0.12
  -6   4   0   20.87    0.55
  -6   4   0   20.97    0.54
  -6   4   0   21.05    0.59
  -6   4   0   19.92    0.55
  -6   4  -1   10.65    0.41
  -6   4  -1   10.23    0.40
  -6   4  -1   10.73    0.41
  -6   4  -1   11.04    0.40
  -6   4  -2   12.53    0.44
  -6   4  -2   12.68    0.43
  -6   4  -2   12.30    0.46
  -6   4  -2   13.04    0.45
  -6   4  -3   10.75    0.41
  -6   4  -3   11.30    0.44
  -6   4  -3   10.70    0.42
  -6   4  -4   18.60    0.52
  -6   4  -4   18.90    0.57
  -6   4  -4   18.20    0.55
  -6   4  -5    1.23    0.16
  -6   4  -5    0.81    0.12
  -6   4  -5    0.99    0.14
  -6   4  -5    0.85    0.13
  -6   4  -6   13.36    0.44
  -6   4  -6   13.22    0.43
  -6   4  -7    3.19    0.18
  -6   4  -7    3.09    0.19
  -6   4  -8   29.99    0.42
   6  -3 -11    9.07    0.22
   6  -3 -10    1.05    0.11
   6  -3 -10    1.22    0.11
   6  -3  -9   11.21    0.39
   6  -3  -9   11.31    0.38
   6  -3  -8   44.22    0.84
   6  -3  -8   43.95    0.83
   6  -3  -7    6.05    0.32
   6  -3  -7    5.76    0.31
  -6   3   6    0.03    0.06
  -6   3   6    0.03    0.06
  -6   3   5    1.83    0.16
  -6   3   5    1.73    0.36
  -6   3   5    1.88    0.18
  -6   3   5    1.84    0.17
  -6   3   4    9.44    0.76
  -6   3   4    9.75    0.36
  -6   3   4    9.67    0.40
  -6   3   4    9.55    0.36
  -6   3   3    6.32    0.60
   6  -3  -3    5.67    0.28
  -6   3   3    5.55    0.27
  -6   3   3    5.68    0.30
  -6   3   2   -0.11    0.08
  -6   3   1   30.19    0.65
  -6   3   0   18.50    0.52
  -6   3   0   17.32    0.50
  -6   3  -1   11.21    0.41
  -6   3  -1   10.33    0.39
  -6   3  -1   11.74    0.42
  -6   3  -1   11.18    0.41
  -6   3  -2    3.61    0.24
  -6   3  -2    3.40    0.22
  -6   3  -2    3.39    0.23
  -6   3  -2    3.59    0.25
  -6   3  -3   12.29    0.45
  -6   3  -3   13.34    0.46
  -6   3  -3   12.99    0.47
  -6   3  -4    0.11    0.07
  -6   3  -4    0.03    0.06
  -6   3  -4   -0.01    0.07
  -6   3  -5    3.24    0.23
  -6   3  -5    3.38    0.23
  -6   3  -5    3.25    0.24
  -6   3  -6    1.66    0.16
  -6   3  -6    1.87    0.16
  -6   3  -7    3.07    0.19
  -6   3  -7    2.66    0.17
  -6   3  -7    2.69    0.16
  -6   3  -8    0.12    0.05
   6  -2 -11    7.37    0.23
   6  -2 -11    7.25    0.24
   6  -2 -10    8.61    0.31
   6  -2 -10    7.83    0.31
   6  -2  -9    6.54    0.31
   6  -2  -9    7.09    0.33
   6  -2  -8    9.30    0.39
   6  -2  -8    9.52    0.41
   6  -2  -7   22.29    0.60
  -6   2   7   22.48    0.64
  -6   2   6    0.05    0.07
  -6   2   5    6.95    0.72
  -6   2   5    6.37    0.30
  -6   2   5    6.84    0.33
  -6   2   4   18.42    1.14
  -6   2   4   16.49    0.49
  -6   2   3   11.63    0.75
  -6   2   3    9.67    0.81
  -6   2   2   29.21    1.11
  -6   2   1   25.33    0.59
  -6   2   0    3.59    0.23
  -6   2  -1    3.52    0.23
  -6   2  -1    3.59    0.24
  -6   2  -2   11.93    0.44
  -6   2  -2   11.89    0.41
  -6   2  -2   11.90    0.41
  -6   2  -2   12.11    0.41
  -6   2  -3    0.03    0.06
  -6   2  -3   -0.05    0.06
  -6   2  -3    0.08    0.06
  -6   2  -4    2.64    0.22
  -6   2  -4    2.70    0.19
  -6   2  -4    2.74    0.20
  -6   2  -4    2.63    0.23
  -6   2  -5   10.58    0.42
  -6   2  -5   10.53    0.37
  -6   2  -5   10.57    0.43
  -6   2  -6   12.42    0.43
  -6   2  -7   19.70    0.47
  -6   2  -8   20.78    0.34
  -6   2  -8   23.73    0.39
   6  -1 -12    0.01    0.04
   6  -1 -11    3.19    0.18
   6  -1 -11    3.13    0.16
   6  -1 -10    5.25    0.24
   6  -1 -10    5.07    0.27
   6  -1  -9    0.42    0.09
   6  -1  -9    0.45    0.11
   6  -1  -8    0.03    0.06
   6  -1  -8    0.09    0.07
  -6   1   8    0.05    0.07
   6  -1  -7   31.89    0.67
  -6   1   7   30.75    0.74
  -6   1   6    9.52    0.85
  -6   1   6    9.76    0.41
  -6   1   5   29.02    1.44
  -6   1   5   28.26    0.66
  -6   1   4   15.06    1.01
  -6   1   3    0.02    0.11
  -6   1   2    1.98    0.35
  -6   1   1    0.46    0.09
  -6   1   0   23.17    0.58
  -6   1  -1   18.00    0.52
  -6   1  -1   19.09    0.54
  -6   1  -2   19.54    0.56
  -6   1  -2   19.49    0.53
  -6   1  -2   18.86    0.51
  -6   1  -2   19.60    0.56
  -6   1  -3    0.61    0.11
  -6   1  -3    0.84    0.12
  -6   1  -3    0.82    0.11
  -6   1  -3    0.81    0.13
  -6   1  -4    0.16    0.08
  -6   1  -4    0.12    0.06
  -6   1  -4    0.08    0.07
  -6   1  -5    9.97    0.42
  -6   1  -5    9.87    0.36
  -6   1  -6    0.16    0.08
  -6   1  -7    5.00    0.25
  -6   1  -8    0.90    0.09
   6   0 -12    1.72    0.10
   6   0 -11    0.44    0.08
   6   0 -10   26.49    0.51
   6   0 -10   25.86    0.60
   6   0  -9    3.61    0.21
   6   0  -9    3.65    0.25
  -6   0   9    3.95    0.27
   6   0  -8   12.54    0.47
  -6   0   8   12.56    0.48
  -6   0   7   90.27    1.26
  -6   0   6    4.82    0.60
  -6   0   6    5.12    0.30
  -6   0   5   -0.23    0.14
  -6   0   5    0.04    0.05
  -6   0   4   44.89    1.73
  -6   0   3    9.26    0.76
  -6   0   2    5.66    0.57
  -6   0   1    5.60    0.28
  -6   0   0   58.09    0.90
  -6   0  -1    0.52    0.10
  -6   0  -1    0.49    0.09
  -6   0  -1    0.40    0.09
  -6   0  -1    0.48    0.10
  -6   0  -2   40.64    0.81
  -6   0  -2   40.42    0.78
  -6   0  -2   40.32    0.76
  -6   0  -2   42.04    0.81
  -6   0  -3    0.05    0.07
  -6   0  -3    0.00    0.06
  -6   0  -3    0.08    0.06
  -6   0  -3    0.02    0.06
  -6   0  -4    4.40    0.29
  -6   0  -4    4.28    0.26
  -6   0  -4    4.29    0.27
  -6   0  -5   12.27    0.46
  -6   0  -5   13.34    0.43
  -6   0  -6   10.04    0.39
  -6   0  -6    9.73    0.32
  -6   0  -7   11.99    0.36
  -6   0  -8    2.57    0.13
   6   1 -12    1.90    0.10
   6   1 -12    1.89    0.10
   6   1 -11    3.01    0.18
   6   1 -10    3.32    0.21
   6   1  -9    4.35    0.26
  -6  -1   9    4.11    0.26
   6   1  -8    0.04    0.06
  -6  -1   8    0.15    0.07
  -6  -1   7   50.94    0.94
  -6  -1   6    0.64    0.23
  -6  -1   6    0.07    0.06
   6   1  -5    1.35    0.15
  -6  -1   5    1.81    0.37
  -6  -1   4   41.51    1.64
   6   1  -4   40.27    0.76
   6   1  -4   40.80    0.75
  -6  -1   3   66.97    1.98
  -6  -1   2    0.27    0.12
  -6  -1   1    0.23    0.07
  -6  -1   0   10.62    0.39
  -6  -1   0   10.71    0.39
  -6  -1   0   10.98    0.38
  -6  -1   0   10.86    0.40
  -6  -1  -1   15.23    0.49
  -6  -1  -1   15.33    0.48
  -6  -1  -1   15.72    0.47
  -6  -1  -2    6.75    0.33
  -6  -1  -2    6.41    0.31
  -6  -1  -2    6.73    0.32
  -6  -1  -3    2.61    0.22
  -6  -1  -3    2.57    0.20
  -6  -1  -3    2.47    0.20
  -6  -1  -4    0.14    0.08
   6   1   4    0.25    0.07
  -6  -1  -5    2.58    0.21
  -6  -1  -5    2.64    0.20
  -6  -1  -6    1.28    0.14
  -6  -1  -6    1.35    0.12
  -6  -1  -7    0.56    0.08
  -6  -1  -7    0.31    0.05
   6   2 -12    5.20    0.18
   6   2 -11    3.33    0.16
   6   2 -10   15.60    0.38
   6   2 -10   15.72    0.41
   6   2  -9   37.52    0.69
   6   2  -9   38.03    0.70
  -6  -2   9   38.07    0.74
   6   2  -8    8.87    0.35
  -6  -2   8    9.01    0.38
  -6  -2   7    5.98    0.32
  -6  -2   6   69.50    2.25
   6   2  -6   68.60    1.04
  -6  -2   6   72.17    1.10
  -6  -2   5    7.02    0.70
   6   2  -5    6.98    0.33
  -6  -2   4   32.33    1.40
   6   2  -4   33.79    0.63
   6   2  -4   31.39    0.62
   6   2  -4   32.71    0.69
  -6  -2   4   32.27    0.64
   6   2  -3    5.55    0.28
   6   2  -3    5.59    0.26
   6   2  -3    5.42    0.28
  -6  -2   3    5.17    0.27
   6   2  -2    4.70    0.25
   6   2  -2    4.08    0.23
  -6  -2   2    4.62    0.25
  -6  -2   2    4.58    0.24
   6   2  -2    4.75    0.25
  -6  -2   2    4.61    0.26
   6   2  -1   10.97    0.38
  -6  -2   1   11.19    0.40
   6   2  -1   10.47    0.36
  -6  -2   1   11.51    0.37
  -6  -2   1   11.16    0.41
  -6  -2   0    4.82    0.26
   6   2   0    5.21    0.26
  -6  -2   0    5.51    0.30
  -6  -2  -1    0.67    0.11
  -6  -2  -1    0.36    0.09
  -6  -2  -2   15.05    0.49
  -6  -2  -2   15.71    0.49
  -6  -2  -3    0.72    0.12
   6   2   3    0.93    0.13
  -6  -2  -3    0.90    0.12
  -6  -2  -4    1.14    0.15
  -6  -2  -4    0.91    0.11
  -6  -2  -5    5.97    0.28
  -6  -2  -6   10.97    0.33
  -6  -2  -6   10.98    0.30
  -6  -2  -7    4.59    0.16
   6   3 -12    3.42    0.14
   6   3 -11    1.17    0.10
   6   3 -10    8.43    0.28
   6   3  -9   18.57    0.50
   6   3  -9   18.80    0.46
  -6  -3   9   18.47    0.46
   6   3  -8   21.99    0.52
  -6  -3   8   21.92    0.56
   6   3  -7    0.00    0.06
  -6  -3   7   -0.01    0.05
   6   3  -6   17.77    0.54
   6   3  -5   17.13    0.53
   6   3  -4    1.20    0.13
   6   3  -4    1.32    0.15
  -6  -3   4    1.24    0.14
   6   3  -3    0.03    0.06
   6   3  -3    0.01    0.05
  -6  -3   3    0.10    0.06
   6   3  -2    1.33    0.16
  -6  -3   2    1.22    0.13
   6   3  -2    1.19    0.14
  -6  -3   2    1.34    0.15
   6   3  -1    3.63    0.25
  -6  -3   1    3.59    0.23
   6   3  -1    3.38    0.22
  -6  -3   1    3.45    0.24
   6   3   0    1.73    0.15
  -6  -3   0    1.61    0.17
   6   3   1    3.88    0.26
  -6  -3  -1    3.87    0.26
  -6  -3  -2   14.98    0.45
   6   3   2   14.86    0.48
  -6  -3  -2   15.36    0.49
  -6  -3  -3    3.97    0.23
  -6  -3  -3    4.06    0.24
  -6  -3  -4    8.91    0.33
  -6  -3  -4    9.10    0.30
  -6  -3  -5    2.85    0.16
  -6  -3  -5    2.73    0.17
  -6  -3  -6    4.15    0.14
  -6  -3  -6    4.37    0.16
   6   4 -11    0.60    0.06
   6   4 -11    0.81    0.08
   6   4 -10    0.63    0.08
   6   4 -10    0.78    0.09
   6   4  -9    5.93    0.28
   6   4  -9    6.33    0.27
   6   4  -8    6.16    0.32
   6   4  -8    6.19    0.28
   6   4  -7    6.13    0.33
   6   4  -7    6.72    0.32
  -6  -4   7    6.38    0.29
   6   4  -6   26.97    0.66
   6   4  -5    0.62    0.12
   6   4  -4    6.98    0.31
   6   4  -4    7.38    0.35
  -6  -4   4    7.03    0.31
   6   4  -3    5.81    0.30
   6   4  -3    5.83    0.31
  -6  -4   3    5.79    0.30
   6   4  -2    5.25    0.30
   6   4  -2    5.26    0.29
  -6  -4   2    4.96    0.29
   6   4  -1   19.63    0.58
  -6  -4   1   19.97    0.52
   6   4  -1   20.71    0.55
   6   4   0    1.18    0.15
   6   4   0    1.24    0.13
   6   4   1   -0.09    0.06
  -6  -4  -1    0.05    0.06
  -6  -4  -2    8.28    0.34
  -6  -4  -3    0.50    0.09
  -6  -4  -4    9.53    0.31
  -6  -4  -4    8.26    0.24
  -6  -4  -5    0.05    0.05
   6   5 -11    0.01    0.03
   6   5 -10    0.66    0.07
   6   5 -10    0.61    0.09
   6   5  -9    3.94    0.22
   6   5  -9    3.89    0.19
   6   5  -8    0.40    0.10
   6   5  -8    0.37    0.08
   6   5  -7    6.55    0.33
   6   5  -7    6.35    0.29
   6   5  -6    1.37    0.17
   6   5  -6    1.26    0.15
   6   5  -5    0.51    0.11
   6   5  -5    0.68    0.12
   6   5  -4    6.38    0.32
   6   5  -4    6.39    0.33
  -6  -5   4    6.15    0.28
   6   5  -3    1.89    0.17
   6   5  -3    1.85    0.17
   6   5  -3    1.94    0.18
  -6  -5   3    1.70    0.16
   6   5  -2    0.17    0.07
   6   5  -2    0.22    0.08
  -6  -5   2    0.07    0.06
   6   5  -1    6.08    0.29
  -6  -5   1    6.35    0.32
  -6  -5   0   10.61    0.35
   6   5   0   10.68    0.35
  -6  -5   0   11.09    0.41
  -6  -5  -1    0.63    0.09
  -6  -5  -1    0.62    0.11
  -6  -5  -2    4.32    0.21
  -6  -5  -2    4.21    0.22
  -6  -5  -3    7.43    0.25
  -6  -5  -3    6.95    0.23
  -6  -5  -4    0.91    0.08
   6   6 -10    1.71    0.11
   6   6  -9    9.46    0.25
   6   6  -9   10.31    0.30
   6   6  -8    0.20    0.07
   6   6  -8    0.29    0.06
   6   6  -8    0.14    0.06
   6   6  -7    8.44    0.34
   6   6  -7    8.71    0.30
   6   6  -7    8.16    0.30
   6   6  -6    0.04    0.07
   6   6  -6    0.01    0.07
   6   6  -6   -0.01    0.04
   6   6  -5    0.76    0.11
   6   6  -5    0.68    0.11
   6   6  -4    5.45    0.26
   6   6  -4    5.42    0.28
   6   6  -3   12.37    0.41
  -6  -6   3   12.50    0.38
   6   6  -2    0.11    0.06
  -6  -6   2    0.01    0.05
   6   6  -1    0.02    0.05
  -6  -6   1    0.10    0.06
   6   6   0   24.19    0.45
  -6  -6   0   25.74    0.53
  -6  -6  -1    4.69    0.16
  -6  -6  -1    5.09    0.22
  -6  -6  -2   27.98    0.42
   6   7  -8    0.06    0.03
   6   7  -7    1.31    0.10
   6   7  -6    0.85    0.09
   6   7  -5    4.47    0.21
   6   7  -4    2.70    0.17
   6   7  -3    1.31    0.12
  -6  -7   3    1.16    0.09
   6   7  -2    0.94    0.10
  -6  -7   2    0.91    0.09
   6   7  -1    1.42    0.10
  -6  -7   1    1.48    0.11
  -6  -7   0    1.74    0.11
  -7   9   1    0.69    0.07
  -7   9   0    0.99    0.08
  -7   9   0    1.09    0.08
  -7   9  -1    0.20    0.05
  -7   9  -1    0.16    0.05
  -7   9  -2    0.50    0.06
   7  -8  -4    0.03    0.03
  -7   8   3    0.05    0.05
  -7   8   3    0.02    0.04
  -7   8   2    3.76    0.15
  -7   8   2    4.28    0.20
  -7   8   2    4.28    0.20
  -7   8   1    2.66    0.15
  -7   8   1    2.80    0.17
  -7   8   1    2.91    0.18
  -7   8   0   12.01    0.33
  -7   8   0   12.70    0.35
  -7   8   0   12.39    0.36
  -7   8  -1    2.92    0.17
  -7   8  -1    2.96    0.17
  -7   8  -1    3.09    0.18
  -7   8  -2    0.24    0.06
  -7   8  -2    0.27    0.07
  -7   8  -2    0.14    0.05
  -7   8  -3    7.41    0.21
  -7   8  -3    7.27    0.18
  -7   8  -4    0.38    0.07
   7  -7  -6    2.08    0.12
  -7   7   6    1.86    0.11
   7  -7  -5    4.90    0.21
  -7   7   5    5.03    0.21
  -7   7   4    0.02    0.05
  -7   7   4   -0.01    0.05
  -7   7   4   -0.08    0.05
  -7   7   3    0.05    0.05
  -7   7   3    0.08    0.07
  -7   7   3    0.04    0.05
  -7   7   2   10.26    0.32
  -7   7   2   10.65    0.38
  -7   7   2   10.77    0.38
  -7   7   1    2.28    0.17
  -7   7   1    2.55    0.20
  -7   7   1    2.43    0.21
  -7   7   1    2.31    0.19
  -7   7   0   20.95    0.52
  -7   7   0   20.80    0.54
  -7   7   0   19.16    0.55
  -7   7   0   20.53    0.54
  -7   7  -1    0.03    0.06
  -7   7  -1    0.13    0.07
  -7   7  -1    0.11    0.07
  -7   7  -1    0.13    0.07
  -7   7  -2    1.29    0.14
  -7   7  -2    1.32    0.14
  -7   7  -2    1.30    0.13
  -7   7  -3    0.34    0.08
  -7   7  -3    0.42    0.08
  -7   7  -3    0.26    0.07
  -7   7  -3    0.37    0.07
  -7   7  -4    1.12    0.12
  -7   7  -4    1.03    0.10
  -7   7  -4    1.19    0.12
  -7   7  -5    1.42    0.11
  -7   7  -5    1.46    0.11
  -7   7  -6    0.09    0.04
  -7   6   8    2.87    0.12
   7  -6  -7    0.32    0.07
  -7   6   7    0.28    0.06
   7  -6  -6    1.70    0.15
  -7   6   6    1.61    0.14
  -7   6   5    9.71    0.34
  -7   6   5    8.93    0.28
  -7   6   4    0.53    0.10
  -7   6   4    0.47    0.11
  -7   6   4    0.50    0.09
  -7   6   3    2.10    0.19
  -7   6   3    2.43    0.22
  -7   6   3    2.01    0.18
  -7   6   2   19.14    0.48
  -7   6   2   20.39    0.57
  -7   6   2   20.49    0.62
  -7   6   2   19.67    0.56
  -7   6   1    1.47    0.15
  -7   6   1    1.45    0.16
  -7   6   1    1.54    0.18
  -7   6   1    1.45    0.17
  -7   6   0    4.19    0.26
  -7   6   0    4.27    0.27
  -7   6   0    4.09    0.27
  -7   6   0    3.89    0.26
  -7   6  -1    0.09    0.08
  -7   6  -1    0.04    0.07
  -7   6  -1    0.06    0.06
  -7   6  -1    0.09    0.08
  -7   6  -1    0.08    0.07
  -7   6  -2    0.38    0.10
  -7   6  -2    0.29    0.09
  -7   6  -2    0.29    0.09
  -7   6  -3    1.23    0.15
  -7   6  -3    1.39    0.15
  -7   6  -3    1.41    0.13
  -7   6  -4    0.06    0.07
  -7   6  -4    0.05    0.07
  -7   6  -5    0.18    0.07
  -7   6  -5    0.13    0.07
  -7   6  -6    0.70    0.08
  -7   6  -6    0.50    0.06
   7  -5  -9    2.03    0.11
   7  -5  -8   10.41    0.31
  -7   5   8   10.72    0.31
   7  -5  -7    1.59    0.15
  -7   5   6    1.78    0.15
  -7   5   5    9.28    0.35
  -7   5   5    8.66    0.31
  -7   5   4    6.70    0.32
  -7   5   4    6.73    0.36
  -7   5   4    6.19    0.30
  -7   5   3    2.21    0.19
  -7   5   3    2.18    0.21
  -7   5   2    5.39    0.26
  -7   5   2    5.55    0.31
  -7   5   2    5.51    0.33
  -7   5   1    1.09    0.13
  -7   5   1    1.18    0.15
  -7   5   1    1.13    0.16
  -7   5   0    9.58    0.39
  -7   5   0    9.96    0.43
  -7   5   0    9.62    0.41
  -7   5  -1    0.21    0.08
  -7   5  -1    0.09    0.07
  -7   5  -1    0.20    0.08
  -7   5  -2    0.15    0.08
  -7   5  -2    0.18    0.07
  -7   5  -2    0.27    0.09
  -7   5  -3   12.28    0.45
  -7   5  -3   11.75    0.44
  -7   5  -4    4.20    0.26
  -7   5  -4    3.87    0.24
  -7   5  -5    0.09    0.06
  -7   5  -5    0.15    0.06
  -7   5  -6    7.11    0.25
  -7   5  -6    7.40    0.26
  -7   5  -7    0.37    0.05
   7  -4  -9    0.16    0.06
   7  -4  -9    0.21    0.04
   7  -4  -8    1.71    0.15
   7  -4  -8    1.38    0.12
   7  -4  -7   26.08    0.61
   7  -4  -7   25.90    0.57
   7  -4  -6   15.35    0.46
  -7   4   6   15.62    0.42
  -7   4   6   15.03    0.48
  -7   4   5    2.59    0.19
  -7   4   5    2.95    0.23
  -7   4   5    2.48    0.18
  -7   4   4   27.90    0.64
  -7   4   4   27.66    0.72
  -7   4   3    1.36    0.15
  -7   4   3    1.46    0.15
  -7   4   3    1.37    0.17
   7  -4  -2    6.92    0.31
  -7   4   2    6.79    0.33
  -7   4   2    6.54    0.31
  -7   4   2    6.92    0.37
  -7   4   1    7.15    0.32
   7  -4  -1    7.08    0.31
   7  -4  -1    7.18    0.32
  -7   4   1    6.90    0.33
  -7   4   1    6.92    0.37
  -7   4   0    1.28    0.15
   7  -4   0    1.44    0.14
  -7   4   0    1.37    0.17
  -7   4   0    1.40    0.16
  -7   4   0    1.55    0.16
  -7   4  -1    0.91    0.14
   7  -4   1    0.73    0.11
  -7   4  -1    0.77    0.12
  -7   4  -1    0.74    0.13
  -7   4  -1    0.53    0.11
  -7   4  -2    5.32    0.31
  -7   4  -2    5.44    0.29
  -7   4  -2    5.36    0.31
  -7   4  -2    5.63    0.30
  -7   4  -3    0.43    0.11
  -7   4  -3    0.66    0.12
  -7   4  -3    0.37    0.09
  -7   4  -4    2.80    0.22
  -7   4  -4    2.52    0.20
  -7   4  -4    3.12    0.22
  -7   4  -5    0.13    0.07
  -7   4  -5    0.02    0.05
  -7   4  -6    1.83    0.15
  -7   4  -6    1.83    0.13
  -7   4  -7    0.46    0.07
  -7   4  -7    0.28    0.04
   7  -3 -10    1.65    0.11
   7  -3 -10    1.57    0.11
   7  -3  -9    5.23    0.24
   7  -3  -9    5.42    0.24
   7  -3  -8   11.56    0.39
   7  -3  -8   11.82    0.40
   7  -3  -7   58.72    0.94
   7  -3  -7   57.86    0.95
  -7   3   6   20.11    0.55
  -7   3   6   19.38    0.56
  -7   3   5   10.96    0.43
  -7   3   5   11.44    0.42
  -7   3   4    3.98    0.23
  -7   3   4    4.58    0.29
  -7   3   4    3.94    0.24
   7  -3  -3    0.30    0.08
  -7   3   3    0.42    0.09
  -7   3   3    0.50    0.12
   7  -3  -3    0.49    0.09
   7  -3  -2    9.67    0.38
   7  -3  -2    9.44    0.38
  -7   3   2    9.92    0.40
  -7   3   2    9.70    0.42
  -7   3   1    1.02    0.13
   7  -3  -1    1.47    0.16
   7  -3  -1    0.98    0.13
  -7   3   1    1.03    0.14
  -7   3   1    1.12    0.15
  -7   3   0   12.60    0.44
   7  -3   0   12.61    0.44
  -7   3   0   12.22    0.45
  -7   3   0   12.45    0.47
  -7   3   0   12.64    0.46
  -7   3  -1   24.45    0.66
  -7   3  -1   24.93    0.64
  -7   3  -1   26.10    0.66
  -7   3  -1   24.88    0.65
  -7   3  -2    4.32    0.28
  -7   3  -2    4.30    0.26
  -7   3  -2    4.55    0.28
  -7   3  -2    4.41    0.28
  -7   3  -3    0.21    0.08
  -7   3  -3    0.21    0.08
  -7   3  -3    0.19    0.08
  -7   3  -4    6.28    0.32
  -7   3  -4    6.48    0.30
  -7   3  -5    0.41    0.09
  -7   3  -5    0.25    0.07
  -7   3  -6    0.42    0.09
  -7   3  -6    0.34    0.07
  -7   3  -6    0.24    0.05
  -7   3  -7    2.70    0.14
   7  -2 -11   10.70    0.23
   7  -2 -10    3.22    0.16
   7  -2 -10    3.09    0.17
   7  -2  -9    0.01    0.05
   7  -2  -9   -0.02    0.06
   7  -2  -8    6.06    0.28
   7  -2  -8    6.44    0.32
   7  -2  -7    0.12    0.06
  -7   2   7    0.27    0.10
  -7   2   6    0.27    0.08
  -7   2   6    0.18    0.08
  -7   2   5    0.10    0.06
  -7   2   5    0.05    0.05
   7  -2  -4    1.93    0.18
  -7   2   4    2.04    0.19
  -7   2   4    2.02    0.18
   7  -2  -3    1.26    0.15
   7  -2  -3    1.17    0.14
  -7   2   3    1.14    0.14
  -7   2   3    1.07    0.13
   7  -2  -2    0.05    0.05
   7  -2  -2    0.06    0.05
  -7   2   2    0.02    0.06
  -7   2   2   -0.03    0.04
   7  -2  -1    0.06    0.06
  -7   2   1   -0.06    0.05
  -7   2   0    0.05    0.07
  -7   2   0    0.05    0.06
  -7   2   0    0.04    0.05
  -7   2  -1   14.04    0.50
  -7   2  -1   14.08    0.48
  -7   2  -1   13.41    0.46
  -7   2  -1   14.31    0.48
  -7   2  -2    1.76    0.19
  -7   2  -2    1.81    0.18
  -7   2  -2    2.00    0.18
  -7   2  -2    2.12    0.18
  -7   2  -2    1.97    0.19
  -7   2  -3    7.83    0.38
  -7   2  -3    7.60    0.34
  -7   2  -3    7.74    0.33
  -7   2  -3    7.75    0.37
  -7   2  -4    0.32    0.08
  -7   2  -4    0.41    0.07
  -7   2  -4    0.39    0.11
  -7   2  -5    0.70    0.11
  -7   2  -6    0.74    0.10
  -7   2  -7    5.43    0.19
  -7   2  -7    4.85    0.17
   7  -1 -11    0.17    0.06
   7  -1 -10    5.06    0.19
   7  -1 -10    5.67    0.25
   7  -1  -9    3.86    0.20
   7  -1  -9    4.07    0.25
   7  -1  -8    7.89    0.30
   7  -1  -8    8.37    0.38
  -7   1   8    8.39    0.39
  -7   1   7    4.65    0.30
  -7   1   6    0.12    0.07
  -7   1   5    6.84    0.32
  -7   1   5    6.80    0.35
   7  -1  -4    6.46    0.33
   7  -1  -4    6.34    0.33
  -7   1   4    5.68    0.66
  -7   1   4    6.65    0.33
  -7   1   4    6.47    0.33
   7  -1  -3   16.54    0.52
   7  -1  -3   16.04    0.51
  -7   1   3   16.07    0.51
   7  -1  -2  129.52    1.46
   7  -1  -2  128.08    1.43
  -7   1   2  128.09    1.45
  -7   1   1    2.25    0.20
  -7   1   1    2.18    0.19
  -7   1   1    2.02    0.19
  -7   1   1    2.02    0.19
  -7   1   0   60.21    1.01
  -7   1   0   58.17    0.98
  -7   1   0   60.91    1.00
  -7   1   0   59.44    0.99
  -7   1  -1    6.22    0.34
  -7   1  -1    6.65    0.34
  -7   1  -1    6.37    0.30
  -7   1  -1    6.63    0.33
  -7   1  -1    6.35    0.33
  -7   1  -2    2.92    0.24
  -7   1  -2    3.22    0.23
  -7   1  -2    3.46    0.23
  -7   1  -2    2.95    0.23
  -7   1  -3    6.31    0.34
  -7   1  -3    6.21    0.31
  -7   1  -3    6.18    0.29
  -7   1  -3    6.08    0.32
  -7   1  -4    1.27    0.16
  -7   1  -4    1.11    0.13
  -7   1  -5    2.91    0.21
  -7   1  -5    2.75    0.17
  -7   1  -6    0.11    0.06
  -7   1  -7    9.60    0.22
  -7   1  -7    9.67    0.24
   7   0 -11    0.32    0.06
   7   0 -10    0.24    0.07
   7   0  -9    0.04    0.06
  -7   0   9    0.08    0.06
   7   0  -8    0.50    0.10
  -7   0   8    0.60    0.12
  -7   0   7   14.27    0.51
  -7   0   6    8.18    0.39
  -7   0   5   45.26    0.80
  -7   0   5   43.45    0.88
   7   0  -4   28.26    0.69
   7   0  -4   28.17    0.68
  -7   0   4   27.93    1.40
  -7   0   4   27.70    0.65
   7   0  -3    7.56    0.36
   7   0  -3    7.19    0.34
  -7   0   3    7.60    0.35
   7   0  -2    5.41    0.30
   7   0  -2    5.11    0.29
  -7   0   2    5.86    0.31
  -7   0   2    5.23    0.29
  -7   0   2    5.20    0.29
  -7   0   1    3.06    0.23
   7   0  -1    3.04    0.23
  -7   0   1    3.07    0.23
  -7   0   1    3.10    0.23
  -7   0   1    3.06    0.23
  -7   0   0   40.43    0.82
  -7   0   0   40.07    0.82
  -7   0   0   41.54    0.81
  -7   0   0   41.24    0.83
  -7   0  -1    6.02    0.33
  -7   0  -1    5.66    0.31
  -7   0  -1    6.04    0.32
  -7   0  -1    6.43    0.32
  -7   0  -2    0.93    0.14
  -7   0  -2    0.77    0.13
  -7   0  -2    0.96    0.14
  -7   0  -2    1.10    0.14
  -7   0  -3    1.76    0.19
  -7   0  -3    1.85    0.18
  -7   0  -3    1.67    0.15
  -7   0  -3    1.72    0.17
  -7   0  -4    9.92    0.40
  -7   0  -4    9.54    0.36
  -7   0  -5    3.81    0.23
  -7   0  -5    3.72    0.20
  -7   0  -6    0.07    0.04
  -7   0  -6    0.13    0.06
   7   1 -11    1.04    0.09
   7   1 -10    6.69    0.26
   7   1  -9    0.49    0.09
  -7  -1   9    0.47    0.10
   7   1  -8    0.83    0.12
  -7  -1   8    0.81    0.13
  -7  -1   7   19.16    0.59
  -7  -1   6    0.00    0.07
  -7  -1   5    0.81    0.11
   7   1  -4   11.05    0.41
   7   1  -4   11.63    0.42
  -7  -1   4   10.72    0.40
   7   1  -3    0.03    0.05
  -7  -1   3   -0.10    0.06
  -7  -1   3   -0.17    0.07
   7   1  -3   -0.07    0.06
   7   1  -3   -0.01    0.05
  -7  -1   3    0.15    0.08
   7   1  -2    8.42    0.37
   7   1  -2    8.58    0.36
  -7  -1   2    8.12    0.36
   7   1  -2    7.82    0.32
  -7  -1   2    8.35    0.35
  -7  -1   2    7.98    0.36
  -7  -1   1   -0.01    0.04
   7   1  -1    0.01    0.05
  -7  -1   1    0.05    0.07
  -7  -1   1    0.07    0.07
  -7  -1   1    0.06    0.05
   7   1   0    0.07    0.05
  -7  -1   0    0.19    0.08
  -7  -1   0    0.16    0.07
  -7  -1   0    0.13    0.07
  -7  -1   0    0.23    0.07
  -7  -1  -1   22.45    0.61
   7   1   1   22.05    0.57
  -7  -1  -1   22.21    0.61
  -7  -1  -1   22.22    0.60
  -7  -1  -1   22.01    0.56
  -7  -1  -2    7.27    0.35
  -7  -1  -2    7.39    0.35
  -7  -1  -2    7.73    0.34
  -7  -1  -3    3.63    0.24
  -7  -1  -3    3.41    0.24
  -7  -1  -3    3.47    0.21
  -7  -1  -4   13.34    0.43
  -7  -1  -4   12.90    0.41
  -7  -1  -5    0.10    0.06
  -7  -1  -5    0.07    0.06
  -7  -1  -6    0.42    0.07
   7   2 -11    0.83    0.07
   7   2 -10    0.10    0.05
   7   2  -9    7.31    0.29
   7   2  -9    7.26    0.27
  -7  -2   9    6.99    0.30
   7   2  -8    9.90    0.35
  -7  -2   8   10.52    0.40
  -7  -2   7    8.77    0.39
  -7  -2   6   15.36    0.52
   7   2  -5    9.92    0.41
  -7  -2   5    9.65    0.36
   7   2  -4   10.08    0.37
   7   2  -4   10.76    0.42
  -7  -2   4   10.14    0.39
   7   2  -3    0.61    0.11
   7   2  -3    0.60    0.11
   7   2  -3    0.52    0.10
  -7  -2   3    0.51    0.09
   7   2  -3    0.80    0.12
  -7  -2   3    0.70    0.12
   7   2  -2   24.29    0.60
   7   2  -2   24.52    0.58
  -7  -2   2   24.30    0.61
   7   2  -2   24.49    0.59
  -7  -2   2   25.45    0.65
   7   2  -1    0.17    0.06
   7   2  -1    0.01    0.05
  -7  -2   1    0.02    0.06
   7   2  -1    0.10    0.05
  -7  -2   1    0.01    0.06
  -7  -2   0   16.21    0.48
   7   2   0   14.84    0.44
  -7  -2   0   15.91    0.51
  -7  -2   0   15.95    0.52
  -7  -2  -1    8.40    0.35
   7   2   1    8.22    0.37
  -7  -2  -1    8.87    0.38
  -7  -2  -1    8.16    0.37
  -7  -2  -2    0.17    0.06
  -7  -2  -2    0.10    0.07
  -7  -2  -2    0.04    0.06
  -7  -2  -3    0.04    0.06
  -7  -2  -3   -0.01    0.07
  -7  -2  -3    0.04    0.05
  -7  -2  -4    0.35    0.08
  -7  -2  -4    0.38    0.08
  -7  -2  -5    2.60    0.14
  -7  -2  -5    2.61    0.14
   7   3 -11    3.32    0.13
   7   3 -10    0.07    0.04
   7   3  -9   23.92    0.51
  -7  -3   9   23.64    0.48
   7   3  -8    9.85    0.38
  -7  -3   8    9.21    0.35
  -7  -3   7    7.93    0.35
   7   3  -6    7.57    0.35
  -7  -3   6    7.73    0.36
   7   3  -5    0.87    0.13
   7   3  -4    2.14    0.19
  -7  -3   4    1.91    0.17
   7   3  -3    6.77    0.31
   7   3  -3    7.35    0.34
  -7  -3   3    6.88    0.33
  -7  -3   2    0.47    0.09
   7   3  -2    0.67    0.12
   7   3  -2    0.50    0.10
  -7  -3   2    0.66    0.12
   7   3  -1   10.65    0.41
  -7  -3   1   10.63    0.40
   7   3  -1   10.71    0.37
  -7  -3   1   10.73    0.42
  -7  -3   0    0.14    0.07
   7   3   0    0.17    0.07
  -7  -3   0    0.13    0.08
  -7  -3  -1    7.45    0.33
  -7  -3  -1    7.30    0.33
  -7  -3  -2    0.79    0.10
  -7  -3  -2    0.96    0.12
  -7  -3  -2    1.04    0.12
  -7  -3  -3    2.83    0.16
  -7  -3  -3    3.22    0.19
  -7  -3  -3    3.15    0.17
  -7  -3  -4    7.67    0.20
  -7  -3  -4    8.57    0.26
   7   4 -10   -0.01    0.03
   7   4 -10    0.03    0.05
   7   4  -9    0.01    0.05
   7   4  -8    6.75    0.30
  -7  -4   8    6.55    0.24
   7   4  -7    3.56    0.24
  -7  -4   7    3.63    0.21
   7   4  -6   21.11    0.56
  -7  -4   6   20.62    0.53
   7   4  -5    2.55    0.20
   7   4  -4    3.61    0.24
  -7  -4   4    3.38    0.21
   7   4  -3    0.82    0.12
  -7  -4   3    0.82    0.12
   7   4  -2   10.94    0.39
  -7  -4   2   11.14    0.41
  -7  -4   1    6.91    0.29
   7   4  -1    6.87    0.28
  -7  -4   1    7.28    0.33
  -7  -4   0    3.38    0.21
  -7  -4   0    3.59    0.23
  -7  -4  -1    1.86    0.15
  -7  -4  -1    1.82    0.16
  -7  -4  -2    0.21    0.06
  -7  -4  -2    0.24    0.07
  -7  -4  -3    2.92    0.15
  -7  -4  -3    2.36    0.12
   7   5 -10    0.24    0.05
   7   5  -9    0.43    0.07
   7   5  -9    0.59    0.09
   7   5  -8    0.10    0.06
   7   5  -7    5.91    0.27
   7   5  -6    0.47    0.10
   7   5  -6    0.54    0.10
  -7  -5   6    0.44    0.07
   7   5  -5    6.12    0.28
   7   5  -5    6.19    0.29
   7   5  -4    3.35    0.20
   7   5  -4    3.66    0.22
  -7  -5   4    3.47    0.19
   7   5  -3    0.36    0.07
   7   5  -3    0.40    0.09
  -7  -5   3    0.46    0.08
   7   5  -2    2.62    0.18
  -7  -5   2    2.90    0.19
   7   5  -1    1.65    0.12
  -7  -5   1    1.98    0.16
  -7  -5   0    0.10    0.04
  -7  -5   0   -0.01    0.06
  -7  -5  -1    1.07    0.09
  -7  -5  -1    1.06    0.10
  -7  -5  -2    7.07    0.19
   7   6  -8    1.03    0.09
   7   6  -7   19.03    0.39
   7   6  -6    0.66    0.09
   7   6  -6    0.56    0.08
   7   6  -5   17.92    0.38
   7   6  -5   19.49    0.42
   7   6  -4    0.60    0.08
   7   6  -3    1.29    0.11
  -7  -6   3    1.20    0.10
   7   6  -2   13.30    0.31
  -7  -6   2   13.47    0.32
   7   6  -1    0.75    0.06
  -7  -6   1    1.00    0.09
  -7  -6   0   -0.02    0.04
   7   7  -4    4.67    0.14
  -8   8   2    1.10    0.08
  -8   8   2    1.01    0.08
  -8   8   1    0.49    0.07
  -8   8   1    0.46    0.07
  -8   8   0    3.99    0.13
  -8   8   0    4.29    0.16
  -8   8   0    4.48    0.17
  -8   8  -1    0.50    0.06
  -8   8  -1    0.46    0.06
  -8   8  -1    0.45    0.06
  -8   8  -2    1.18    0.08
   8  -7  -5    2.12    0.11
  -8   7   4    1.76    0.11
  -8   7   4    1.60    0.09
  -8   7   3    0.02    0.05
  -8   7   3    0.01    0.04
  -8   7   2    4.09    0.20
  -8   7   2    4.21    0.20
  -8   7   1    5.38    0.20
  -8   7   1    5.73    0.24
  -8   7   1    5.84    0.25
  -8   7   0   17.74    0.38
  -8   7   0   18.20    0.42
  -8   7   0   17.92    0.43
  -8   7  -1    0.06    0.05
  -8   7  -1    0.08    0.06
  -8   7  -1    0.09    0.06
  -8   7  -2    9.11    0.27
  -8   7  -2    8.82    0.24
  -8   7  -3   -0.01    0.04
  -8   7  -3    0.03    0.05
  -8   7  -4    0.87    0.08
   8  -6  -6    0.41    0.07
  -8   6   6    0.29    0.06
  -8   6   5    0.04    0.04
  -8   6   5    0.03    0.04
  -8   6   4    0.50    0.08
  -8   6   4    0.40    0.08
  -8   6   4    0.36    0.10
  -8   6   4    0.53    0.08
  -8   6   3    7.91    0.30
  -8   6   3    7.99    0.35
  -8   6   3    8.28    0.31
  -8   6   2    0.56    0.10
  -8   6   2    0.57    0.12
  -8   6   2    0.60    0.11
  -8   6   1    1.97    0.14
  -8   6   1    2.11    0.17
  -8   6   1    2.20    0.19
  -8   6   1    2.08    0.18
  -8   6   0    4.60    0.23
  -8   6   0    4.70    0.25
  -8   6   0    4.76    0.26
  -8   6   0    4.63    0.25
  -8   6  -1    6.10    0.27
  -8   6  -1    6.07    0.28
  -8   6  -1    5.89    0.26
  -8   6  -1    5.94    0.27
  -8   6  -2   15.53    0.41
  -8   6  -2   15.58    0.42
  -8   6  -2   14.88    0.38
  -8   6  -3    1.99    0.15
  -8   6  -3    1.93    0.14
  -8   6  -3    1.67    0.11
  -8   6  -4    1.08    0.10
  -8   6  -4    0.86    0.09
  -8   6  -5    4.75    0.15
   8  -5  -8    0.06    0.04
  -8   5   8    0.06    0.04
   8  -5  -7   13.38    0.33
   8  -5  -6    1.97    0.15
  -8   5   5    2.93    0.17
  -8   5   5    3.19    0.21
  -8   5   5    2.92    0.16
  -8   5   4    9.40    0.33
  -8   5   4    9.50    0.39
  -8   5   4    9.34    0.33
  -8   5   3    8.69    0.34
  -8   5   3    9.56    0.41
  -8   5   3    8.55    0.35
  -8   5   2   12.43    0.42
  -8   5   2   12.26    0.47
  -8   5   1   10.04    0.34
  -8   5   1   10.80    0.40
  -8   5   1   10.92    0.44
  -8   5   0   10.04    0.36
   8  -5   0    9.82    0.33
  -8   5   0   10.34    0.40
  -8   5   0    9.74    0.39
  -8   5  -1   12.55    0.41
   8  -5   1   12.05    0.37
  -8   5  -1   12.59    0.41
  -8   5  -2    1.03    0.13
   8  -5   2    1.08    0.12
  -8   5  -3    3.50    0.21
  -8   5  -3    3.08    0.20
  -8   5  -3    3.06    0.16
  -8   5  -4    1.53    0.13
  -8   5  -4    1.29    0.12
  -8   5  -5    1.29    0.11
  -8   4   9    2.82    0.11
   8  -4  -8    5.52    0.21
   8  -4  -8    4.96    0.18
   8  -4  -7    0.89    0.11
   8  -4  -7    0.83    0.09
   8  -4  -6    1.93    0.15
  -8   4   6    1.77    0.15
  -8   4   5    1.40    0.12
  -8   4   5    1.53    0.16
  -8   4   5    1.38    0.13
  -8   4   4    0.63    0.10
  -8   4   4    0.79    0.13
  -8   4   3    0.11    0.06
  -8   4   3    0.15    0.09
   8  -4  -2    3.68    0.22
  -8   4   2    3.71    0.24
  -8   4   2    3.66    0.27
  -8   4   2    3.40    0.22
  -8   4   1    3.23    0.20
   8  -4  -1    3.43    0.22
   8  -4  -1    3.21    0.22
  -8   4   1    3.26    0.23
  -8   4   1    3.55    0.26
  -8   4   1    3.12    0.22
  -8   4   0   45.45    0.79
   8  -4   0   44.55    0.80
   8  -4   0   44.18    0.77
  -8   4   0   45.22    0.88
  -8   4  -1    8.60    0.35
   8  -4   1    8.47    0.33
  -8   4  -1    8.39    0.36
  -8   4  -2   16.17    0.48
   8  -4   2   14.77    0.42
  -8   4  -2   15.64    0.44
  -8   4  -2   16.17    0.48
  -8   4  -3   11.86    0.40
   8  -4   3   10.98    0.34
  -8   4  -3   12.12    0.39
  -8   4  -4    1.08    0.12
   8  -4   4    0.93    0.09
  -8   4  -4    0.86    0.10
  -8   4  -5    0.54    0.08
   8  -4   5    0.52    0.06
   8  -3  -9    6.59    0.19
   8  -3  -9    7.13    0.22
   8  -3  -8    7.30    0.25
   8  -3  -8    7.66    0.28
   8  -3  -7    1.01    0.11
   8  -3  -7    1.14    0.13
  -8   3   6    4.18    0.24
  -8   3   6    3.94    0.23
  -8   3   5    0.28    0.09
  -8   3   5    0.21    0.06
  -8   3   4    2.86    0.21
  -8   3   4    3.18    0.24
  -8   3   4    3.32    0.21
   8  -3  -3   23.56    0.59
  -8   3   3   23.30    0.55
  -8   3   3   22.25    0.58
  -8   3   3   23.18    0.66
   8  -3  -2    0.48    0.10
   8  -3  -2    0.33    0.09
  -8   3   2    0.34    0.08
  -8   3   2    0.39    0.11
  -8   3   2    0.38    0.10
  -8   3   1   58.66    0.85
   8  -3  -1   60.22    0.99
   8  -3  -1   59.17    0.97
  -8   3   1   59.01    1.04
  -8   3   1   57.26    0.96
  -8   3   0    2.28    0.18
   8  -3   0    2.12    0.19
   8  -3   0    2.00    0.19
  -8   3   0    2.18    0.20
  -8   3   0    2.11    0.19
  -8   3  -1    0.96    0.13
   8  -3   1    0.94    0.13
  -8   3  -1    1.07    0.14
  -8   3  -1    0.78    0.12
  -8   3  -2    1.38    0.15
   8  -3   2    1.50    0.16
  -8   3  -2    1.37    0.14
  -8   3  -3   14.61    0.45
  -8   3  -4    0.23    0.08
  -8   3  -5    0.48    0.08
   8  -3   5    0.39    0.07
  -8   3  -6    3.70    0.14
   8  -3   6    2.92    0.14
   8  -2 -10    0.14    0.05
   8  -2  -9    1.35    0.12
   8  -2  -8    2.11    0.14
   8  -2  -8    2.22    0.18
   8  -2  -7    0.42    0.08
  -8   2   7    0.48    0.10
  -8   2   6   10.63    0.38
  -8   2   6   10.95    0.41
  -8   2   5    0.06    0.06
  -8   2   5    0.05    0.06
  -8   2   4   11.38    0.45
  -8   2   4   11.50    0.42
   8  -2  -3    0.79    0.13
   8  -2  -3    0.76    0.13
  -8   2   3    1.03    0.14
  -8   2   3    0.83    0.14
  -8   2   3    1.02    0.13
   8  -2  -2   17.84    0.56
   8  -2  -2   17.88    0.55
  -8   2   2   17.48    0.54
  -8   2   2   18.03    0.58
  -8   2   2   17.29    0.48
   8  -2  -1    6.56    0.34
   8  -2  -1    6.29    0.33
  -8   2   1    6.14    0.32
  -8   2   1    6.19    0.34
   8  -2   0   40.40    0.84
   8  -2   0   40.74    0.83
  -8   2   0   41.26    0.84
  -8   2   0   39.00    0.81
  -8   2  -1    9.35    0.41
  -8   2  -1    9.40    0.39
  -8   2  -1    9.09    0.39
  -8   2  -2    0.29    0.10
  -8   2  -2    0.19    0.07
  -8   2  -3    1.13    0.14
  -8   2  -4   14.86    0.42
  -8   2  -5    4.52    0.20
  -8   2  -5    4.03    0.19
  -8   2  -6    3.29    0.13
   8  -2   6    3.12    0.12
   8  -1 -10    1.82    0.12
   8  -1  -9    0.88    0.11
   8  -1  -8    0.16    0.08
  -8   1   8    0.18    0.08
  -8   1   7   21.03    0.57
  -8   1   6    4.49    0.24
  -8   1   6    4.74    0.28
  -8   1   5    3.75    0.24
  -8   1   5    3.82    0.26
  -8   1   4   16.78    0.53
  -8   1   4   16.60    0.53
   8  -1  -3   19.69    0.59
   8  -1  -3   19.32    0.58
  -8   1   3   18.98    0.56
  -8   1   3   19.35    0.58
  -8   1   3   18.91    0.55
   8  -1  -2    4.07    0.27
   8  -1  -2    4.32    0.28
  -8   1   2    4.19    0.27
  -8   1   2    4.02    0.27
   8  -1  -1    1.77    0.18
   8  -1  -1    1.68    0.18
  -8   1   1    1.39    0.16
  -8   1   1    1.60    0.18
  -8   1   0   45.01    0.89
   8  -1   0   46.25    0.90
   8  -1   0   47.08    0.89
  -8   1   0   46.87    0.89
  -8   1   0   44.91    0.85
  -8   1  -1   12.17    0.46
  -8   1  -1   12.36    0.45
  -8   1  -1   12.10    0.44
  -8   1  -1   11.90    0.43
  -8   1  -2   26.54    0.66
  -8   1  -2   25.33    0.61
  -8   1  -2   25.91    0.58
  -8   1  -3    2.33    0.19
  -8   1  -3    2.26    0.17
  -8   1  -3    2.27    0.15
  -8   1  -4    0.28    0.08
  -8   1  -5    2.03    0.14
   8  -1   5    1.94    0.12
   8   0 -10    4.67    0.19
   8   0  -9    0.42    0.08
   8   0  -8    2.54    0.19
  -8   0   8    2.47    0.20
  -8   0   7    8.43    0.37
  -8   0   6    0.06    0.08
  -8   0   5   12.56    0.43
  -8   0   5   12.33    0.46
   8   0  -4    0.31    0.08
  -8   0   4    0.33    0.08
  -8   0   4    0.47    0.10
  -8   0   4    0.40    0.10
   8   0  -3    4.51    0.29
   8   0  -3    4.28    0.27
  -8   0   3    4.44    0.27
  -8   0   3    4.54    0.28
   8   0  -2   15.89    0.53
   8   0  -2   15.74    0.51
  -8   0   2   14.89    0.48
  -8   0   2   16.07    0.53
   8   0  -1    5.10    0.30
   8   0  -1    4.70    0.28
  -8   0   1    4.42    0.28
  -8   0   1    4.56    0.27
  -8   0   1    4.70    0.29
  -8   0   0   48.94    0.90
   8   0   0   47.23    0.88
   8   0   0   49.18    0.89
  -8   0   0   48.12    0.89
  -8   0   0   48.87    0.90
  -8   0   0   48.48    0.84
  -8   0  -1    1.68    0.17
   8   0   1    1.54    0.16
  -8   0  -1    1.67    0.17
  -8   0  -1    1.61    0.17
  -8   0  -2    0.03    0.06
   8   0   2   -0.03    0.06
  -8   0  -2    0.02    0.06
  -8   0  -2    0.01    0.05
  -8   0  -3    1.63    0.16
   8   0   3    1.50    0.13
  -8   0  -3    1.56    0.15
  -8   0  -3    1.42    0.12
  -8   0  -4    4.12    0.21
   8   0   4    4.02    0.17
  -8   0  -4    3.82    0.19
  -8   0  -5    0.22    0.06
   8   1 -10    1.40    0.10
   8   1  -9   19.87    0.39
   8   1  -9   19.29    0.42
  -8  -1   9   19.60    0.46
   8   1  -8    0.81    0.11
  -8  -1   8    0.87    0.12
  -8  -1   7    1.41    0.16
  -8  -1   6   18.18    0.56
  -8  -1   5   10.04    0.37
  -8  -1   5   10.26    0.42
  -8  -1   4    0.13    0.06
  -8  -1   4    0.27    0.07
   8   1  -3   30.39    0.71
   8   1  -3   30.45    0.68
  -8  -1   3   28.48    0.63
  -8  -1   3   29.98    0.70
   8   1  -2    2.09    0.19
   8   1  -2    2.15    0.19
  -8  -1   2    1.56    0.15
  -8  -1   2    1.82    0.18
   8   1  -1    0.97    0.13
   8   1  -1    0.84    0.12
  -8  -1   1    1.00    0.14
  -8  -1   1    1.12    0.15
  -8  -1   0   36.37    0.73
   8   1   0   36.57    0.71
   8   1   0   36.10    0.72
  -8  -1   0   36.96    0.77
  -8  -1   0   36.51    0.76
  -8  -1  -1    2.56    0.19
   8   1   1    2.65    0.18
   8   1   1    2.70    0.20
  -8  -1  -1    2.64    0.21
  -8  -1  -1    2.50    0.20
  -8  -1  -2    1.99    0.17
   8   1   2    2.13    0.15
  -8  -1  -2    2.00    0.17
  -8  -1  -2    2.13    0.16
  -8  -1  -3    0.99    0.11
  -8  -1  -3    1.05    0.12
  -8  -1  -3    0.83    0.09
  -8  -1  -4    6.28    0.22
   8   1   4    6.10    0.20
  -8  -1  -4    5.95    0.21
   8   2  -9    5.63    0.21
  -8  -2   9    5.03    0.21
   8   2  -8    0.09    0.05
  -8  -2   8    0.09    0.06
  -8  -2   7    2.29    0.19
  -8  -2   6   10.02    0.40
  -8  -2   5    1.86    0.16
  -8  -2   5    2.13    0.20
  -8  -2   4    0.83    0.12
   8   2  -3    0.83    0.11
   8   2  -3    0.93    0.12
  -8  -2   3    0.89    0.13
   8   2  -2   18.54    0.48
  -8  -2   2   18.60    0.51
   8   2  -2   18.38    0.46
  -8  -2   2   19.43    0.55
   8   2  -1    1.70    0.15
   8   2  -1    1.73    0.15
  -8  -2   1    1.77    0.17
  -8  -2   1    1.98    0.18
   8   2   0    2.82    0.17
   8   2   0    2.64    0.17
  -8  -2   0    2.57    0.20
  -8  -2   0    2.88    0.21
  -8  -2  -1   11.04    0.34
   8   2   1   11.48    0.33
  -8  -2  -1   11.74    0.39
  -8  -2  -1   11.79    0.38
  -8  -2  -2    0.20    0.05
   8   2   2    0.18    0.06
  -8  -2  -2    0.14    0.06
  -8  -2  -2    0.15    0.06
  -8  -2  -3    0.33    0.06
   8   2   3    0.34    0.06
  -8  -2  -3    0.36    0.07
  -8  -2  -3    0.29    0.05
   8   3  -9    1.20    0.10
  -8  -3   9    0.98    0.08
   8   3  -8    0.44    0.08
  -8  -3   8    0.29    0.06
  -8  -3   7    3.95    0.22
  -8  -3   6   13.63    0.43
  -8  -3   5   13.38    0.37
   8   3  -4    0.84    0.12
  -8  -3   4    0.78    0.10
   8   3  -3    3.56    0.21
  -8  -3   3    3.52    0.22
   8   3  -2   22.34    0.48
  -8  -3   2   23.32    0.56
  -8  -3   1    0.53    0.09
  -8  -3   1    0.67    0.11
  -8  -3   0    7.96    0.30
  -8  -3   0    8.38    0.32
  -8  -3  -1   10.82    0.32
  -8  -3  -1   10.98    0.33
  -8  -3  -2    6.71    0.23
  -8  -3  -2    6.29    0.21
  -8  -3  -3    0.28    0.05
   8   4  -9    3.40    0.14
   8   4  -9    3.09    0.14
   8   4  -8    5.29    0.21
  -8  -4   8    4.27    0.15
   8   4  -7    0.55    0.09
  -8  -4   7    0.56    0.07
   8   4  -6   24.67    0.53
  -8  -4   6   24.25    0.49
   8   4  -5    6.42    0.27
  -8  -4   5    6.40    0.27
   8   4  -4    1.04    0.11
   8   4  -4    1.12    0.12
  -8  -4   4    0.94    0.10
   8   4  -3    2.92    0.16
   8   4  -3    2.95    0.17
  -8  -4   3    3.20    0.19
   8   4  -2    5.67    0.21
  -8  -4   2    5.65    0.25
  -8  -4   1    0.43    0.08
  -8  -4   0    1.19    0.09
  -8  -4   0    1.14    0.11
  -8  -4  -1    3.63    0.14
  -8  -4  -1    4.02    0.16
   8   5  -8    2.39    0.11
   8   5  -7    1.33    0.10
   8   5  -6    0.23    0.06
  -8  -5   6    0.25    0.04
   8   5  -5    3.20    0.15
  -8  -5   5    3.10    0.14
   8   5  -4    3.70    0.17
  -8  -5   4    3.25    0.13
  -8  -5   4    3.66    0.16
   8   5  -3    0.26    0.05
  -8  -5   3    0.34    0.06
  -8  -5   2    3.84    0.16
  -8  -5   1    3.53    0.15
  -9   7   2    8.40    0.19
  -9   7   1    3.81    0.14
  -9   7   1    3.97    0.14
  -9   7   0    1.68    0.09
  -9   7   0    1.65    0.09
   9  -6  -5   15.89    0.27
  -9   6   4    2.67    0.11
  -9   6   4    2.93    0.11
  -9   6   3    0.17    0.05
  -9   6   3    0.14    0.07
  -9   6   3    0.19    0.05
  -9   6   2    6.93    0.23
  -9   6   2    6.92    0.24
  -9   6   1    3.51    0.17
  -9   6   1    3.53    0.18
  -9   6   0    2.14    0.11
  -9   6   0    2.44    0.14
  -9   6   0    2.56    0.15
  -9   6  -1    8.40    0.22
  -9   6  -1    8.66    0.25
  -9   6  -1    8.26    0.23
  -9   6  -2    7.19    0.19
  -9   6  -2    7.40    0.21
   9  -5  -6    0.04    0.04
  -9   5   6    0.11    0.04
   9  -5  -5    0.58    0.08
  -9   5   5    0.35    0.08
  -9   5   4   17.21    0.33
  -9   5   4   17.61    0.36
  -9   5   3    0.38    0.06
  -9   5   3    0.44    0.09
  -9   5   3    0.52    0.08
  -9   5   2    2.42    0.15
  -9   5   2    2.67    0.19
  -9   5   2    2.49    0.17
  -9   5   1    0.04    0.05
  -9   5   1    0.03    0.06
  -9   5   1    0.00    0.06
  -9   5   0    0.33    0.06
   9  -5   0    0.36    0.05
  -9   5   0    0.38    0.08
  -9   5   0    0.37    0.08
  -9   5   0    0.31    0.08
  -9   5  -1    3.39    0.16
   9  -5   1    3.22    0.15
  -9   5  -1    3.51    0.18
  -9   5  -1    2.90    0.15
  -9   5  -1    3.40    0.18
  -9   5  -2    8.31    0.24
   9  -5   2    7.31    0.21
  -9   5  -2    8.33    0.26
  -9   5  -2    7.63    0.22
  -9   5  -3    0.25    0.05
   9  -5   3    0.19    0.04
  -9   5  -3    0.25    0.06
   9  -4  -7   26.19    0.34
   9  -4  -7   28.01    0.36
   9  -4  -6    4.05    0.17
   9  -4  -6    4.45    0.18
  -9   4   5    1.83    0.15
  -9   4   5    1.69    0.11
  -9   4   4   14.50    0.32
  -9   4   4   14.82    0.38
  -9   4   3    0.58    0.08
  -9   4   3    0.53    0.11
  -9   4   2    1.23    0.12
  -9   4   2    1.21    0.15
   9  -4  -1   14.76    0.40
  -9   4   1   15.40    0.41
  -9   4   0    2.77    0.16
   9  -4   0    2.76    0.18
   9  -4   0    2.51    0.16
  -9   4   0    2.89    0.18
  -9   4   0    2.82    0.19
  -9   4  -1   19.60    0.42
   9  -4   1   19.81    0.45
   9  -4   1   18.98    0.41
  -9   4  -1   18.66    0.43
  -9   4  -2    0.54    0.08
   9  -4   2    0.55    0.08
   9  -4   2    0.53    0.07
  -9   4  -3    6.58    0.22
   9  -4   3    6.08    0.21
  -9   4  -4    3.35    0.13
   9  -4   4    3.11    0.12
  -9   4  -4    3.37    0.13
   9  -3  -8   10.48    0.24
   9  -3  -7   10.57    0.30
   9  -3  -6    1.67    0.12
  -9   3   6    1.81    0.13
  -9   3   5    1.28    0.13
  -9   3   4    1.10    0.13
  -9   3   3    0.17    0.08
   9  -3  -2    2.28    0.18
  -9   3   2    2.18    0.15
  -9   3   2    2.26    0.20
   9  -3  -1    0.84    0.12
   9  -3  -1    0.72    0.11
  -9   3   1    0.69    0.10
  -9   3   1    0.89    0.13
  -9   3   0    4.87    0.22
   9  -3   0    5.18    0.26
   9  -3   0    5.12    0.26
  -9   3   0    5.29    0.27
  -9   3  -1    2.84    0.17
   9  -3   1    3.13    0.20
   9  -3   1    3.09    0.19
  -9   3  -1    3.31    0.20
  -9   3  -2    1.26    0.12
   9  -3   2    1.36    0.13
   9  -3   2    1.32    0.12
  -9   3  -2    1.14    0.10
  -9   3  -3    0.06    0.05
   9  -3   3    0.02    0.05
   9  -3   3    0.05    0.04
  -9   3  -4    0.21    0.05
   9  -3   4    0.14    0.05
   9  -2  -9    0.05    0.04
   9  -2  -8    4.53    0.19
   9  -2  -7   10.97    0.34
  -9   2   6    1.90    0.14
  -9   2   6    2.21    0.16
  -9   2   5    5.79    0.27
  -9   2   5    5.53    0.25
  -9   2   4   15.87    0.48
  -9   2   4   15.61    0.42
  -9   2   3   12.82    0.45
  -9   2   3   12.41    0.36
   9  -2  -2    8.26    0.35
   9  -2  -2    8.42    0.36
  -9   2   2    8.73    0.38
   9  -2  -1   15.62    0.48
   9  -2  -1   15.42    0.47
  -9   2   1   15.69    0.49
  -9   2   0    0.69    0.09
   9  -2   0    0.66    0.11
   9  -2   0    0.51    0.10
  -9   2   0    0.52    0.11
  -9   2  -1    0.13    0.05
   9  -2   1    0.30    0.09
   9  -2   1    0.26    0.08
  -9   2  -1    0.18    0.07
  -9   2  -2    3.25    0.18
   9  -2   2    3.08    0.19
   9  -2   2    2.85    0.18
  -9   2  -2    2.94    0.16
  -9   2  -3    0.87    0.09
   9  -2   3    0.87    0.10
   9  -2   3    0.85    0.09
  -9   2  -4    0.57    0.06
   9  -2   4    0.62    0.07
   9  -2   4    0.67    0.07
   9  -1  -9    2.57    0.13
   9  -1  -8    4.93    0.21
  -9   1   7   10.59    0.34
  -9   1   6    1.73    0.13
  -9   1   6    1.89    0.16
  -9   1   5    9.18    0.34
  -9   1   5    9.31    0.35
  -9   1   4    6.92    0.32
  -9   1   4    6.79    0.30
  -9   1   3    1.12    0.14
  -9   1   3    1.11    0.12
   9  -1  -2    9.06    0.38
   9  -1  -2    9.04    0.37
  -9   1   2    9.91    0.39
  -9   1   2    9.04    0.32
   9  -1  -1    0.12    0.07
   9  -1  -1    0.15    0.08
  -9   1   1    0.20    0.09
  -9   1   1    0.18    0.06
   9  -1   0    0.09    0.07
   9  -1   0    0.13    0.08
  -9   1   0    0.10    0.07
  -9   1  -1    1.77    0.13
   9  -1   1    1.82    0.16
   9  -1   1    1.93    0.16
  -9   1  -1    1.88    0.15
   9  -1   2   12.99    0.35
   9  -1   2   13.71    0.37
  -9   1  -2   12.59    0.31
  -9   1  -3    1.58    0.11
   9  -1   3    1.62    0.11
   9  -1   3    1.77    0.12
   9   0  -9    5.89    0.18
   9   0  -8    1.10    0.11
  -9   0   8    1.13    0.12
  -9   0   7   58.51    0.81
  -9   0   6    0.11    0.04
  -9   0   6    0.13    0.07
  -9   0   5    2.07    0.16
  -9   0   5    2.44    0.19
  -9   0   4    0.96    0.12
  -9   0   4    0.85    0.12
  -9   0   3    3.65    0.23
  -9   0   3    3.39    0.22
   9   0  -2    0.07    0.07
   9   0  -2    0.08    0.07
  -9   0   2    0.08    0.07
   9   0  -1    0.54    0.11
   9   0  -1    0.62    0.11
  -9   0   1    0.79    0.12
   9   0   0    1.59    0.15
   9   0   0    1.66    0.15
  -9   0   0    1.77    0.16
   9   0   1    0.65    0.09
   9   0   1    0.68    0.10
  -9   0  -1    0.65    0.09
   9   0   2   19.90    0.37
  -9   0  -2   19.75    0.36
  -9   0  -3    0.35    0.05
   9   0   3    0.54    0.07
   9   1  -8    0.17    0.05
  -9  -1   8    0.28    0.07
   9   1  -7   14.58    0.35
  -9  -1   7   16.57    0.42
  -9  -1   6    0.89    0.12
  -9  -1   5    1.32    0.12
  -9  -1   5    1.35    0.15
  -9  -1   4    0.48    0.09
  -9  -1   4    0.46    0.10
  -9  -1   3    7.30    0.31
   9   1  -2    6.22    0.27
  -9  -1   2    6.13    0.29
   9   1  -1    3.35    0.19
  -9  -1   1    3.63    0.22
   9   1   0    5.10    0.22
  -9  -1   0    5.25    0.24
   9   1   1    9.69    0.27
  -9  -1  -1    9.80    0.29
   9   1   2    4.66    0.16
  -9  -1  -2    3.53    0.13
   9   2  -8   13.20    0.30
  -9  -2   8   12.54    0.29
  -9  -2   7    6.09    0.24
  -9  -2   6    0.89    0.11
  -9  -2   5    5.48    0.21
  -9  -2   5    5.77    0.26
  -9  -2   4    1.56    0.13
  -9  -2   4    1.75    0.16
  -9  -2   3    0.38    0.08
  -9  -2   2    0.37    0.08
  -9  -2   1    2.70    0.17
  -9  -2   0    0.94    0.10
  -9  -2  -1    0.10    0.05
   9   3  -8    6.70    0.18
   9   3  -7    1.16    0.10
  -9  -3   7    1.32    0.10
   9   3  -6    0.87    0.10
  -9  -3   6    0.92    0.09
   9   3  -5    4.47    0.20
  -9  -3   5    4.38    0.21
   9   3  -4   13.17    0.32
  -9  -3   4   13.86    0.31
  -9  -3   4   13.83    0.37
   9   3  -3    0.64    0.07
  -9  -3   3    0.83    0.09
  -9  -3   2   -0.04    0.04
  -9  -3   1    5.56    0.20
  -9  -3   0    1.46    0.10
  -9  -4   5    1.87    0.10
  -9  -4   4    2.08    0.11
  -9  -4   3    0.91    0.08
  -9  -4   2    0.83    0.07
 -10   5   3    0.03    0.04
 -10   5   2    4.72    0.17
 -10   5   2    7.85    0.19
 -10   5   1    0.13    0.04
 -10   4   4    0.03    0.04
 -10   4   3    3.85    0.18
 -10   4   3    3.93    0.16
 -10   4   2    4.52    0.19
 -10   4   2    4.56    0.18
 -10   4   1    3.05    0.15
 -10   4   1    3.11    0.15
 -10   4   0   10.17    0.22
 -10   4   0   14.29    0.28
  10  -3  -6    4.74    0.15
 -10   3   5    4.14    0.16
 -10   3   4    0.97    0.10
 -10   3   4    0.86    0.08
 -10   3   3    5.67    0.23
 -10   3   2    3.89    0.19
 -10   3   1    0.75    0.09
  10  -3   0    2.21    0.12
 -10   3   0    2.06    0.12
  10  -3   1    7.81    0.20
  10  -2  -6   10.99    0.27
 -10   2   5    0.06    0.04
 -10   2   4    1.47    0.12
 -10   2   3    0.52    0.09
 -10   2   2   10.03    0.31
 -10   2   1    0.93    0.10
  10  -2   0   12.30    0.30
 -10   2   0   11.95    0.29
  10  -2   1    7.32    0.20
  10  -2   1    7.74    0.20
  10  -1  -7    1.24    0.09
 -10   1   6    0.60    0.07
 -10   1   5   14.78    0.31
 -10   1   5   15.40    0.31
 -10   1   4    0.45    0.07
 -10   1   4    0.36    0.06
 -10   1   3    1.11    0.11
 -10   1   3    0.97    0.08
 -10   1   2   17.74    0.41
 -10   1   1    0.14    0.06
  10  -1   0   32.58    0.46
 -10   1   0   31.56    0.45
  10  -1   1    0.03    0.04
 -10   0   6    0.98    0.09
 -10   0   5   10.91    0.25
 -10   0   5   12.76    0.30
 -10   0   4    2.66    0.15
 -10   0   4    2.47    0.14
 -10   0   3    2.65    0.15
 -10   0   3    2.43    0.13
 -10   0   2    1.80    0.13
 -10   0   2    1.59    0.10
 -10   0   1    4.10    0.18
 -10   0   0   26.76    0.37
 -10  -1   6    5.39    0.18
 -10  -1   5    7.49    0.22
 -10  -1   4    0.18    0.04
 -10  -1   4    0.14    0.06
 -10  -1   3   19.88    0.37
 -10  -1   3   19.23    0.34
 -10  -1   2    5.02    0.18
 -10  -1   2    4.06    0.14
 -10  -1   1    0.05    0.04
 -10  -2   5    1.52    0.09
 -10  -2   4    0.65    0.07
   0   0   0    0.00    0.00
;
_shelx_hkl_checksum              76800
####################################################################### 
# 
# This file contains crystal structure data downloaded from the 
# Cambridge Structural Database (CSD) hosted by the Cambridge 
# Crystallographic Data Centre (CCDC).
# 
# Full information about CCDC data access policies and citation 
# guidelines are available at http://www.ccdc.cam.ac.uk/access/V1 
# 
# Audit and citation data items may have been added by the CCDC. 
# Please retain this information to preserve the provenance of 
# this file and to allow appropriate attribution of the data. 
# 
#######################################################################

data_3_kaj14mm_s1360
_database_code_depnum_ccdc_archive 'CCDC 1457413'
_audit_update_record             
;
2016-03-03 deposited with the CCDC.
2016-04-01 downloaded from the CCDC.
;

_audit_creation_method           SHELXL-2014/7
_shelx_SHELXL_version_number     2014/7
_chemical_name_systematic        ?
_chemical_name_common            ?
_chemical_melting_point          ?
_chemical_formula_moiety         ?
_chemical_formula_sum            'C28 H32 N4 O6 S2'
_chemical_formula_weight         584.69

loop_
_atom_type_symbol
_atom_type_description
_atom_type_scat_dispersion_real
_atom_type_scat_dispersion_imag
_atom_type_scat_source
C C 0.0181 0.0091 'International Tables Vol C Tables 4.2.6.8 and 6.1.1.4'
H H 0.0000 0.0000 'International Tables Vol C Tables 4.2.6.8 and 6.1.1.4'
N N 0.0311 0.0180 'International Tables Vol C Tables 4.2.6.8 and 6.1.1.4'
O O 0.0492 0.0322 'International Tables Vol C Tables 4.2.6.8 and 6.1.1.4'
S S 0.3331 0.5567 'International Tables Vol C Tables 4.2.6.8 and 6.1.1.4'

_space_group_crystal_system      triclinic
_space_group_IT_number           2
_space_group_name_H-M_alt        'P -1'
_space_group_name_Hall           '-P 1'

_symmetry_cell_setting           triclinic
_symmetry_space_group_name_H-M   'P -1'
_symmetry_space_group_name_Hall  '-P 1'
_symmetry_Int_Tables_number      2

_shelx_space_group_comment       
;
The symmetry employed for this shelxl refinement is uniquely defined
by the following loop, which should always be used as a source of
symmetry information in preference to the above space-group names.
They are only intended as comments.
;


loop_
_space_group_symop_operation_xyz
'x, y, z'
'-x, -y, -z'

_cell_length_a                   8.4511(2)
_cell_length_b                   8.5911(2)
_cell_length_c                   10.8922(2)
_cell_angle_alpha                73.717(2)
_cell_angle_beta                 84.157(2)
_cell_angle_gamma                69.545(2)
_cell_volume                     711.23(3)
_cell_formula_units_Z            1
_cell_measurement_temperature    150(1)
_cell_measurement_reflns_used    26314
_cell_measurement_theta_min      2.57
_cell_measurement_theta_max      76.28

_exptl_crystal_description       prism
_exptl_crystal_colour            'clear colourless'
_exptl_crystal_density_meas      ?
_exptl_crystal_density_method    ?
_exptl_crystal_density_diffrn    1.365
_exptl_crystal_F_000             308
_exptl_transmission_factor_min   ?
_exptl_transmission_factor_max   ?
_exptl_crystal_size_max          0.150
_exptl_crystal_size_mid          0.110
_exptl_crystal_size_min          0.070
_exptl_absorpt_coefficient_mu    2.108
_shelx_estimated_absorpt_T_min   0.743
_shelx_estimated_absorpt_T_max   0.866
_exptl_absorpt_correction_type   multi-scan
_exptl_absorpt_correction_T_min  0.857
_exptl_absorpt_correction_T_max  1.00
_exptl_absorpt_process_details   
;
  CrysAlisPro, Agilent Technologies,
  Version 1.171.37.35
  Empirical absorption correction using spherical 
  harmonics, implemented in SCALE3 ABSPACK scaling algorithm.
;

_diffrn_crystal_treatment        
;
attached with Exxon Paratone N to a nylon loop and quenched 
in a cold nitrogen gas stream from an Oxford Cryosystems Cryostream. 
;


_diffrn_ambient_temperature      150(1)
_diffrn_radiation_wavelength     1.5418
_diffrn_radiation_type           'Cu K\a'
_diffrn_source                   'SuperNova (Cu) X-ray Source'
_diffrn_radiation_monochromator  mirror
_diffrn_measurement_device_type  'SuperNova, Dual, Cu at zero, Atlas'
_diffrn_measurement_device       'four-circle diffractometer'
_diffrn_detector                 'CCD plate'
_diffrn_detector_type            Atlas
_diffrn_measurement_method       \w
_diffrn_detector_area_resol_mean 10.5861
_diffrn_reflns_number            26314
_diffrn_reflns_av_unetI/netI     0.0085
_diffrn_reflns_av_R_equivalents  0.0209
_diffrn_reflns_limit_h_min       -9
_diffrn_reflns_limit_h_max       10
_diffrn_reflns_limit_k_min       -10
_diffrn_reflns_limit_k_max       10
_diffrn_reflns_limit_l_min       -13
_diffrn_reflns_limit_l_max       13
_diffrn_reflns_theta_min         4.228
_diffrn_reflns_theta_max         76.274
_diffrn_reflns_theta_full        67.679
_diffrn_measured_fraction_theta_max 0.992
_diffrn_measured_fraction_theta_full 1.000
_diffrn_reflns_Laue_measured_fraction_max 0.992
_diffrn_reflns_Laue_measured_fraction_full 1.000
_diffrn_reflns_point_group_measured_fraction_max 0.992
_diffrn_reflns_point_group_measured_fraction_full 1.000
_reflns_number_total             2962
_reflns_number_gt                2896
_reflns_threshold_expression     'I > 2\s(I)'
_reflns_Friedel_coverage         0.000
_reflns_Friedel_fraction_max     .
_reflns_Friedel_fraction_full    .

_reflns_special_details          
;
 Reflections were merged by SHELXL according to the crystal
 class for the calculation of statistics and refinement.
 
 _reflns_Friedel_fraction is defined as the number of unique
 Friedel pairs measured divided by the number that would be
 possible theoretically, ignoring centric projections and
 systematic absences.
;


_computing_data_collection       
;
CrysAlisPro, Agilent Technologies,
Version 1.171.37.31d (release 11-02-2014 CrysAlis171 .NET)
(compiled Feb 11 2014,18:09:27)
;
_computing_cell_refinement       
;
CrysAlisPro, Agilent Technologies,
Version 1.171.37.31d (release 11-02-2014 CrysAlis171 .NET)
(compiled Feb 11 2014,18:09:27)
;
_computing_data_reduction        
;
CrysAlisPro, Agilent Technologies,
Version 1.171.37.31d (release 11-02-2014 CrysAlis171 .NET)
(compiled Feb 11 2014,18:09:27)
;
_computing_structure_solution    'SHELXS-97 (Sheldrick, 1990)'
_computing_structure_refinement  'SHELXL-2014/7 (Sheldrick, 2014)'
_computing_molecular_graphics    
;
  ORTEP3 for Windows (Farrugia, L., 1997)
  ORTEPIII  (Burnett, N.M., Johnson,C.K., 1996). 
  WinGX (Farrugia, 1999)
  shelXle (H\"i?1/2bschle,C.B., et al., 2011) 
;


_refine_special_details          ?
_refine_ls_structure_factor_coef Fsqd
_refine_ls_matrix_type           full
_refine_ls_weighting_scheme      calc
_refine_ls_weighting_details     
'w=1/[\s^2^(Fo^2^)+(0.03P)^2^+0.3P] where P=(Fo^2^+2Fc^2^)/3'
_atom_sites_solution_primary     ?
_atom_sites_solution_secondary   ?
_atom_sites_solution_hydrogens   mixed
_refine_ls_hydrogen_treatment    mixed
_refine_ls_extinction_method     none
_refine_ls_extinction_coef       .
_refine_ls_number_reflns         2962
_refine_ls_number_parameters     189
_refine_ls_number_restraints     0
_refine_ls_R_factor_all          0.0365
_refine_ls_R_factor_gt           0.0357
_refine_ls_wR_factor_ref         0.0879
_refine_ls_wR_factor_gt          0.0875
_refine_ls_goodness_of_fit_ref   1.308
_refine_ls_restrained_S_all      1.308
_refine_ls_shift/su_max          0.000
_refine_ls_shift/su_mean         0.000

loop_
_atom_site_label
_atom_site_type_symbol
_atom_site_fract_x
_atom_site_fract_y
_atom_site_fract_z
_atom_site_U_iso_or_equiv
_atom_site_adp_type
_atom_site_occupancy
_atom_site_site_symmetry_order
_atom_site_calc_flag
_atom_site_refinement_flags_posn
_atom_site_refinement_flags_adp
_atom_site_refinement_flags_occupancy
_atom_site_disorder_assembly
_atom_site_disorder_group
O1 O 0.69329(14) -0.41901(13) 0.54331(10) 0.0291(2) Uani 1 1 d . . . . .
O2 O 0.79195(14) -0.07012(14) 0.40866(11) 0.0323(3) Uani 1 1 d . . . . .
N1 N 0.33947(16) -0.24816(16) 0.39421(11) 0.0231(3) Uani 1 1 d . . . . .
H1N H 0.352(2) -0.354(3) 0.4284(18) 0.032(5) Uiso 1 1 d . . . . .
N2 N 0.42320(16) 0.11257(15) 0.27087(11) 0.0221(2) Uani 1 1 d . . . . .
H2N H 0.329(3) 0.135(2) 0.2434(18) 0.029(5) Uiso 1 1 d . . . . .
C1 C 0.46622(18) -0.19364(17) 0.40220(12) 0.0206(3) Uani 1 1 d . . . . .
C2 C 0.62545(18) -0.27606(17) 0.47038(12) 0.0223(3) Uani 1 1 d . . . . .
C3 C 0.67054(18) -0.11599(18) 0.41006(13) 0.0228(3) Uani 1 1 d . . . . .
C4 C 0.50338(17) -0.03968(17) 0.34675(12) 0.0201(3) Uani 1 1 d . . . . .
C5 C 0.50891(19) 0.23767(17) 0.21265(13) 0.0233(3) Uani 1 1 d . . . . .
H5A H 0.6024 0.2197 0.2686 0.028 Uiso 1 1 calc R U . . .
H5B H 0.4283 0.3557 0.2047 0.028 Uiso 1 1 calc R U . . .
C6 C 0.57831(17) 0.21930(17) 0.08199(13) 0.0205(3) Uani 1 1 d . . . . .
C7 C 0.73165(19) 0.09396(19) 0.06935(14) 0.0278(3) Uani 1 1 d . . . . .
H7 H 0.7953 0.0212 0.1435 0.033 Uiso 1 1 calc R U . . .
C8 C 0.79295(19) 0.0738(2) -0.05024(14) 0.0273(3) Uani 1 1 d . . . . .
H8 H 0.8964 -0.0148 -0.0569 0.033 Uiso 1 1 calc R U . . .
C9 C 0.70470(17) 0.18173(17) -0.16046(13) 0.0201(3) Uani 1 1 d . . . . .
C10 C 0.55005(19) 0.30540(18) -0.14767(13) 0.0242(3) Uani 1 1 d . . . . .
H10 H 0.4870 0.3789 -0.2219 0.029 Uiso 1 1 calc R U . . .
C11 C 0.48669(18) 0.32272(18) -0.02757(14) 0.0240(3) Uani 1 1 d . . . . .
H11 H 0.3796 0.4062 -0.0204 0.029 Uiso 1 1 calc R U . . .
C12 C 0.78162(18) 0.16225(18) -0.28989(13) 0.0234(3) Uani 1 1 d . . . . .
H12A H 0.8750 0.2101 -0.3079 0.028 Uiso 1 1 calc R U . . .
H12B H 0.8302 0.0382 -0.2863 0.028 Uiso 1 1 calc R U . . .
S1 S -0.05660(5) 0.39395(5) 0.19015(4) 0.02892(12) Uani 1 1 d . . . . .
O3 O 0.10240(15) 0.27700(15) 0.14628(10) 0.0337(3) Uani 1 1 d . . . . .
C13 C -0.0736(3) 0.3048(3) 0.35548(19) 0.0574(6) Uani 1 1 d . . . . .
H13A H -0.1765 0.3773 0.3888 0.086 Uiso 1 1 calc R U . . .
H13B H -0.0788 0.1887 0.3704 0.086 Uiso 1 1 calc R U . . .
H13C H 0.0250 0.2987 0.3992 0.086 Uiso 1 1 calc R U . . .
C14 C -0.0123(3) 0.5789(3) 0.1967(2) 0.0540(5) Uani 1 1 d . . . . .
H14A H -0.1134 0.6598 0.2251 0.081 Uiso 1 1 calc R U . . .
H14B H 0.0799 0.5445 0.2570 0.081 Uiso 1 1 calc R U . . .
H14C H 0.0210 0.6345 0.1115 0.081 Uiso 1 1 calc R U . . .

loop_
_atom_site_aniso_label
_atom_site_aniso_U_11
_atom_site_aniso_U_22
_atom_site_aniso_U_33
_atom_site_aniso_U_23
_atom_site_aniso_U_13
_atom_site_aniso_U_12
O1 0.0384(6) 0.0196(5) 0.0273(5) -0.0017(4) -0.0062(4) -0.0091(4)
O2 0.0310(6) 0.0299(6) 0.0370(6) -0.0028(5) -0.0046(5) -0.0149(5)
N1 0.0303(6) 0.0200(6) 0.0200(5) -0.0030(4) 0.0022(5) -0.0121(5)
N2 0.0241(6) 0.0193(6) 0.0222(6) -0.0033(4) 0.0010(5) -0.0084(5)
C1 0.0283(7) 0.0185(6) 0.0153(6) -0.0061(5) 0.0044(5) -0.0084(5)
C2 0.0312(7) 0.0196(6) 0.0177(6) -0.0071(5) 0.0018(5) -0.0092(6)
C3 0.0287(7) 0.0199(6) 0.0201(6) -0.0063(5) 0.0010(5) -0.0081(5)
C4 0.0260(7) 0.0191(6) 0.0170(6) -0.0074(5) 0.0041(5) -0.0089(5)
C5 0.0307(7) 0.0179(6) 0.0227(7) -0.0048(5) 0.0027(5) -0.0109(5)
C6 0.0252(7) 0.0166(6) 0.0214(6) -0.0042(5) 0.0013(5) -0.0103(5)
C7 0.0273(7) 0.0263(7) 0.0233(7) -0.0028(6) -0.0041(6) -0.0031(6)
C8 0.0217(7) 0.0278(7) 0.0277(7) -0.0074(6) -0.0011(6) -0.0021(6)
C9 0.0215(6) 0.0193(6) 0.0226(6) -0.0058(5) 0.0011(5) -0.0106(5)
C10 0.0281(7) 0.0193(6) 0.0222(7) -0.0031(5) -0.0036(5) -0.0051(5)
C11 0.0238(7) 0.0189(6) 0.0261(7) -0.0061(5) -0.0004(5) -0.0033(5)
C12 0.0234(7) 0.0239(7) 0.0245(7) -0.0069(5) 0.0029(5) -0.0103(5)
S1 0.0253(2) 0.02448(19) 0.0339(2) -0.00660(15) -0.00797(14) -0.00332(14)
O3 0.0356(6) 0.0326(6) 0.0295(6) -0.0114(5) 0.0015(4) -0.0054(5)
C13 0.0661(14) 0.0433(11) 0.0408(10) -0.0043(8) 0.0249(10) -0.0039(10)
C14 0.0750(15) 0.0348(10) 0.0608(13) -0.0225(9) 0.0171(11) -0.0258(10)

_geom_special_details            
;
 All esds (except the esd in the dihedral angle between two l.s. planes)
 are estimated using the full covariance matrix.  The cell esds are taken
 into account individually in the estimation of esds in distances, angles
 and torsion angles; correlations between esds in cell parameters are only
 used when they are defined by crystal symmetry.  An approximate (isotropic)
 treatment of cell esds is used for estimating esds involving l.s. planes.
;

loop_
_geom_bond_atom_site_label_1
_geom_bond_atom_site_label_2
_geom_bond_distance
_geom_bond_site_symmetry_2
_geom_bond_publ_flag
O1 C2 1.2335(17) . ?
O2 C3 1.2183(18) . ?
N1 C1 1.3293(19) . ?
N1 C12 1.4566(18) 2_655 ?
N1 H1N 0.86(2) . ?
N2 C4 1.3196(18) . ?
N2 C5 1.4663(17) . ?
N2 H2N 0.82(2) . ?
C1 C4 1.4200(18) . ?
C1 C2 1.451(2) . ?
C2 C3 1.5088(19) . ?
C3 C4 1.483(2) . ?
C5 C6 1.5118(18) . ?
C5 H5A 0.9900 . ?
C5 H5B 0.9900 . ?
C6 C11 1.3877(19) . ?
C6 C7 1.389(2) . ?
C7 C8 1.386(2) . ?
C7 H7 0.9500 . ?
C8 C9 1.390(2) . ?
C8 H8 0.9500 . ?
C9 C10 1.390(2) . ?
C9 C12 1.5192(19) . ?
C10 C11 1.390(2) . ?
C10 H10 0.9500 . ?
C11 H11 0.9500 . ?
C12 N1 1.4565(18) 2_655 ?
C12 H12A 0.9900 . ?
C12 H12B 0.9900 . ?
S1 O3 1.4961(11) . ?
S1 C13 1.761(2) . ?
S1 C14 1.7762(19) . ?
C13 H13A 0.9800 . ?
C13 H13B 0.9800 . ?
C13 H13C 0.9800 . ?
C14 H14A 0.9800 . ?
C14 H14B 0.9800 . ?
C14 H14C 0.9800 . ?

loop_
_geom_angle_atom_site_label_1
_geom_angle_atom_site_label_2
_geom_angle_atom_site_label_3
_geom_angle
_geom_angle_site_symmetry_1
_geom_angle_site_symmetry_3
_geom_angle_publ_flag
C1 N1 C12 121.26(12) . 2_655 ?
C1 N1 H1N 118.0(13) . . ?
C12 N1 H1N 115.5(13) 2_655 . ?
C4 N2 C5 121.70(13) . . ?
C4 N2 H2N 121.6(13) . . ?
C5 N2 H2N 115.8(13) . . ?
N1 C1 C4 135.22(13) . . ?
N1 C1 C2 132.48(13) . . ?
C4 C1 C2 92.28(11) . . ?
O1 C2 C1 134.31(13) . . ?
O1 C2 C3 136.73(14) . . ?
C1 C2 C3 88.93(11) . . ?
O2 C3 C4 135.52(13) . . ?
O2 C3 C2 136.84(14) . . ?
C4 C3 C2 87.58(11) . . ?
N2 C4 C1 135.39(14) . . ?
N2 C4 C3 133.44(13) . . ?
C1 C4 C3 91.17(11) . . ?
N2 C5 C6 111.00(11) . . ?
N2 C5 H5A 109.4 . . ?
C6 C5 H5A 109.4 . . ?
N2 C5 H5B 109.4 . . ?
C6 C5 H5B 109.4 . . ?
H5A C5 H5B 108.0 . . ?
C11 C6 C7 118.60(13) . . ?
C11 C6 C5 120.60(12) . . ?
C7 C6 C5 120.75(12) . . ?
C8 C7 C6 120.76(13) . . ?
C8 C7 H7 119.6 . . ?
C6 C7 H7 119.6 . . ?
C7 C8 C9 120.74(13) . . ?
C7 C8 H8 119.6 . . ?
C9 C8 H8 119.6 . . ?
C10 C9 C8 118.44(13) . . ?
C10 C9 C12 122.54(12) . . ?
C8 C9 C12 119.01(12) . . ?
C11 C10 C9 120.74(13) . . ?
C11 C10 H10 119.6 . . ?
C9 C10 H10 119.6 . . ?
C6 C11 C10 120.64(13) . . ?
C6 C11 H11 119.7 . . ?
C10 C11 H11 119.7 . . ?
N1 C12 C9 113.26(11) 2_655 . ?
N1 C12 H12A 108.9 2_655 . ?
C9 C12 H12A 108.9 . . ?
N1 C12 H12B 108.9 2_655 . ?
C9 C12 H12B 108.9 . . ?
H12A C12 H12B 107.7 . . ?
O3 S1 C13 106.41(8) . . ?
O3 S1 C14 106.49(9) . . ?
C13 S1 C14 98.61(12) . . ?
S1 C13 H13A 109.5 . . ?
S1 C13 H13B 109.5 . . ?
H13A C13 H13B 109.5 . . ?
S1 C13 H13C 109.5 . . ?
H13A C13 H13C 109.5 . . ?
H13B C13 H13C 109.5 . . ?
S1 C14 H14A 109.5 . . ?
S1 C14 H14B 109.5 . . ?
H14A C14 H14B 109.5 . . ?
S1 C14 H14C 109.5 . . ?
H14A C14 H14C 109.5 . . ?
H14B C14 H14C 109.5 . . ?

loop_
_geom_torsion_atom_site_label_1
_geom_torsion_atom_site_label_2
_geom_torsion_atom_site_label_3
_geom_torsion_atom_site_label_4
_geom_torsion
_geom_torsion_site_symmetry_1
_geom_torsion_site_symmetry_2
_geom_torsion_site_symmetry_3
_geom_torsion_site_symmetry_4
_geom_torsion_publ_flag
C12 N1 C1 C4 17.0(2) 2_655 . . . ?
C12 N1 C1 C2 -160.48(13) 2_655 . . . ?
N1 C1 C2 O1 -1.4(3) . . . . ?
C4 C1 C2 O1 -179.66(16) . . . . ?
N1 C1 C2 C3 176.75(15) . . . . ?
C4 C1 C2 C3 -1.47(10) . . . . ?
O1 C2 C3 O2 2.2(3) . . . . ?
C1 C2 C3 O2 -175.96(18) . . . . ?
O1 C2 C3 C4 179.52(17) . . . . ?
C1 C2 C3 C4 1.41(10) . . . . ?
C5 N2 C4 C1 -169.60(14) . . . . ?
C5 N2 C4 C3 11.7(2) . . . . ?
N1 C1 C4 N2 4.3(3) . . . . ?
C2 C1 C4 N2 -177.60(16) . . . . ?
N1 C1 C4 C3 -176.64(15) . . . . ?
C2 C1 C4 C3 1.49(10) . . . . ?
O2 C3 C4 N2 -4.9(3) . . . . ?
C2 C3 C4 N2 177.69(15) . . . . ?
O2 C3 C4 C1 175.99(17) . . . . ?
C2 C3 C4 C1 -1.44(10) . . . . ?
C4 N2 C5 C6 92.38(15) . . . . ?
N2 C5 C6 C11 95.55(15) . . . . ?
N2 C5 C6 C7 -81.76(17) . . . . ?
C11 C6 C7 C8 0.7(2) . . . . ?
C5 C6 C7 C8 178.09(14) . . . . ?
C6 C7 C8 C9 1.9(2) . . . . ?
C7 C8 C9 C10 -2.8(2) . . . . ?
C7 C8 C9 C12 176.28(13) . . . . ?
C8 C9 C10 C11 1.2(2) . . . . ?
C12 C9 C10 C11 -177.86(13) . . . . ?
C7 C6 C11 C10 -2.3(2) . . . . ?
C5 C6 C11 C10 -179.71(13) . . . . ?
C9 C10 C11 C6 1.4(2) . . . . ?
C10 C9 C12 N1 -16.49(19) . . . 2_655 ?
C8 C9 C12 N1 164.49(13) . . . 2_655 ?

loop_
_geom_hbond_atom_site_label_D
_geom_hbond_atom_site_label_H
_geom_hbond_atom_site_label_A
_geom_hbond_distance_DH
_geom_hbond_distance_HA
_geom_hbond_distance_DA
_geom_hbond_angle_DHA
_geom_hbond_site_symmetry_A
N1 H1N O1 0.86(2) 2.05(2) 2.8530(16) 156.4(18) 2_646
N2 H2N O3 0.82(2) 2.08(2) 2.8608(17) 159.6(18) .
C5 H5A O2 0.99 2.58 3.2749(18) 126.9 .
C12 H12B O3 0.99 2.60 3.4734(18) 147.0 2_655
C13 H13A O1 0.98 2.65 3.512(2) 146.6 1_465
C13 H13C O2 0.98 2.62 3.364(3) 133.0 2_656

_refine_diff_density_max         0.302
_refine_diff_density_min         -0.421
_refine_diff_density_rms         0.061

_shelx_res_file                  
;

    kaj14mm_s1360.res created by SHELXL-2014/7


TITL kaj14mm_s1360 in P-1
CELL  1.54178   8.4511   8.5911  10.8922   73.717   84.157   69.545
ZERR     1.00   0.0002   0.0002   0.0002    0.002    0.002    0.002
LATT   1
SFAC  C    H    N    O    S
UNIT  28   32   4    6    2
TEMP    -123
L.S.  6
MERG   2
FMAP   2
PLAN   20
LIST 4
ACTA
BOND $H
CONF
HTAB
EQIV $1 -x+1, -y-1, -z+1
HTAB N1 O1_$1
HTAB N2 O3
HTAB C5 O2
EQIV $2 -x+1, -y, -z
HTAB C12 O3_$2
EQIV $3 x-1, y+1, z
HTAB C13 O1_$3
EQIV $4 -x+1, -y, -z+1
HTAB C13 O2_$4
SIZE     0.07   0.11   0.15
REM DFIX 0.94 N1 H1N N2 H2N
WGHT    0.030000    0.300000
FVAR       1.26144
O1    4    0.693295   -0.419010    0.543308    11.00000    0.03843    0.01963 =
         0.02727   -0.00165   -0.00617   -0.00911
O2    4    0.791946   -0.070120    0.408656    11.00000    0.03096    0.02992 =
         0.03702   -0.00275   -0.00463   -0.01485
N1    3    0.339466   -0.248158    0.394214    11.00000    0.03035    0.01999 =
         0.02002   -0.00305    0.00222   -0.01207
H1N   2    0.352342   -0.354402    0.428375    11.00000    0.03174
N2    3    0.423202    0.112566    0.270866    11.00000    0.02406    0.01926 =
         0.02216   -0.00326    0.00100   -0.00841
H2N   2    0.329053    0.135426    0.243412    11.00000    0.02936
C1    1    0.466224   -0.193638    0.402197    11.00000    0.02832    0.01851 =
         0.01534   -0.00615    0.00444   -0.00836
C2    1    0.625446   -0.276056    0.470376    11.00000    0.03116    0.01959 =
         0.01767   -0.00706    0.00177   -0.00919
C3    1    0.670542   -0.115991    0.410060    11.00000    0.02867    0.01995 =
         0.02005   -0.00630    0.00098   -0.00806
C4    1    0.503377   -0.039679    0.346749    11.00000    0.02602    0.01911 =
         0.01696   -0.00735    0.00414   -0.00886
C5    1    0.508906    0.237665    0.212654    11.00000    0.03066    0.01788 =
         0.02273   -0.00485    0.00269   -0.01095
AFIX  23
H5A   2    0.602437    0.219708    0.268604    11.00000   -1.20000
H5B   2    0.428254    0.355707    0.204687    11.00000   -1.20000
AFIX   0
C6    1    0.578309    0.219300    0.081993    11.00000    0.02524    0.01659 =
         0.02142   -0.00417    0.00134   -0.01034
C7    1    0.731653    0.093965    0.069348    11.00000    0.02727    0.02633 =
         0.02335   -0.00277   -0.00413   -0.00311
AFIX  43
H7    2    0.795260    0.021239    0.143511    11.00000   -1.20000
AFIX   0
C8    1    0.792948    0.073776   -0.050240    11.00000    0.02167    0.02778 =
         0.02770   -0.00742   -0.00108   -0.00214
AFIX  43
H8    2    0.896427   -0.014838   -0.056940    11.00000   -1.20000
AFIX   0
C9    1    0.704704    0.181733   -0.160459    11.00000    0.02149    0.01927 =
         0.02262   -0.00583    0.00114   -0.01060
C10   1    0.550055    0.305400   -0.147674    11.00000    0.02808    0.01926 =
         0.02221   -0.00310   -0.00364   -0.00509
AFIX  43
H10   2    0.486961    0.378915   -0.221872    11.00000   -1.20000
AFIX   0
C11   1    0.486688    0.322717   -0.027570    11.00000    0.02384    0.01892 =
         0.02608   -0.00606   -0.00039   -0.00333
AFIX  43
H11   2    0.379609    0.406161   -0.020397    11.00000   -1.20000
AFIX   0
C12   1    0.781619    0.162247   -0.289893    11.00000    0.02337    0.02391 =
         0.02446   -0.00695    0.00295   -0.01026
AFIX  23
H12A  2    0.874999    0.210083   -0.307856    11.00000   -1.20000
H12B  2    0.830195    0.038199   -0.286343    11.00000   -1.20000
AFIX   0

REM **************************************
REM DMSO
REM **************************************
S1    5   -0.056602    0.393955    0.190150    11.00000    0.02527    0.02448 =
         0.03394   -0.00660   -0.00797   -0.00332
O3    4    0.102404    0.276995    0.146284    11.00000    0.03562    0.03264 =
         0.02946   -0.01141    0.00153   -0.00537
C13   1   -0.073596    0.304770    0.355479    11.00000    0.06610    0.04327 =
         0.04076   -0.00428    0.02485   -0.00389
AFIX  33
H13A  2   -0.176487    0.377302    0.388843    11.00000   -1.50000
H13B  2   -0.078758    0.188727    0.370365    11.00000   -1.50000
H13C  2    0.025001    0.298650    0.399235    11.00000   -1.50000
AFIX   0
C14   1   -0.012310    0.578920    0.196699    11.00000    0.07499    0.03484 =
         0.06083   -0.02247    0.01711   -0.02580
AFIX  33
H14A  2   -0.113394    0.659781    0.225146    11.00000   -1.50000
H14B  2    0.079870    0.544512    0.257027    11.00000   -1.50000
H14C  2    0.021031    0.634519    0.111536    11.00000   -1.50000
AFIX   0
HKLF    4

REM  kaj14mm_s1360 in P-1
REM R1 =  0.0357 for    2896 Fo > 4sig(Fo)  and  0.0365 for all    2962 data
REM    189 parameters refined using      0 restraints

END

WGHT      0.0482      0.3759

REM Instructions for potential hydrogen bonds
HTAB N1 O1_$1
HTAB N2 O3
HTAB C5 O2
HTAB C12 O3_$2
HTAB C13 O1_$3
HTAB C13 O2_$4

REM Highest difference peak  0.302,  deepest hole -0.421,  1-sigma level  0.061
Q1    1   0.5427 -0.2584  0.4363  11.00000  0.05    0.30
Q2    1   0.4739 -0.1141  0.3651  11.00000  0.05    0.28
Q3    1  -0.0043  0.3413  0.3762  11.00000  0.05    0.27
Q4    1   0.5467  0.2262  0.1447  11.00000  0.05    0.26
Q5    1  -0.0655  0.3565  0.2736  11.00000  0.05    0.24
Q6    1   0.7334  0.1753 -0.2254  11.00000  0.05    0.24
Q7    1   0.6706 -0.2139  0.4534  11.00000  0.05    0.23
Q8    1   0.5487  0.2867  0.0283  11.00000  0.05    0.21
Q9    1  -0.1100  0.3985  0.4146  11.00000  0.05    0.19
Q10   1   0.6277  0.2416 -0.1548  11.00000  0.05    0.17
Q11   1  -0.3428  0.7807  0.2406  11.00000  0.05    0.17
Q12   1  -0.1076  0.6317  0.1565  11.00000  0.05    0.17
Q13   1  -0.1429  0.1990  0.3405  11.00000  0.05    0.17
Q14   1  -0.0771  0.6510  0.0723  11.00000  0.05    0.17
Q15   1   0.5913 -0.0619  0.3583  11.00000  0.05    0.16
Q16   1   0.1961  0.6567 -0.0593  11.00000  0.05    0.16
Q17   1   0.6556  0.1769  0.0760  11.00000  0.05    0.16
Q18   1   0.7451  0.1238 -0.1080  11.00000  0.05    0.16
Q19   1   0.6251  0.1484  0.0802  11.00000  0.05    0.15
Q20   1   0.7196 -0.1300  0.2040  11.00000  0.05    0.15
;
_shelx_res_checksum              65296

_shelx_hkl_file                  
;
   0   0   1   31.11    1.00
   0   0  -1   36.27    0.93
   0   0  -1   35.52    0.96
   0   0   1   36.34    0.79
   0   0  -1   36.46    0.95
   0   0  -1   32.10    0.97
   0   0   1   35.48    1.03
   0   0   2  330.15    4.55
   0   0  -2  330.17    4.09
   0   0  -2  335.34    4.43
   0   0   2  339.94    4.71
   0   0   2  334.17    3.32
   0   0  -2  313.60    3.93
   0   0   2  311.97    4.33
   0   0  -3 1120.33    9.15
   0   0  -3 1060.16   10.11
   0   0  -3 1145.58   10.20
   0   0  -3 1042.66   10.41
   0   0   3 1057.72   10.17
   0   0   3 1122.54   10.67
   0   0  -3 1073.90    9.90
   0   0  -3  998.82   10.39
   0   0  -3 1070.76    9.91
   0   0  -3 1139.51    9.41
   0   0   3 1131.59    7.50
   0   0   3 1094.95   10.06
   0   0  -3 1074.31    9.96
   0   0  -4  872.11   10.59
   0   0  -4  839.58   10.42
   0   0   4  825.96   10.20
   0   0   4  820.68   10.24
   0   0  -4  840.10   11.28
   0   0  -4  866.13    9.69
   0   0  -4  851.69   10.53
   0   0   4  797.02   10.81
   0   0  -4  814.10    9.43
   0   0  -4  826.99    9.24
   0   0  -4  865.31   10.48
   0   0   4  803.65   10.26
   0   0   4  829.47    7.56
   0   0  -4  841.75   10.64
   0   0   4  821.07   10.12
   0   0  -4  882.24   11.37
   0   0   4  807.75   10.09
   0   0   4  811.75   10.14
   0   0   4  883.69   10.81
   0   0   4  816.56   10.20
   0   0   5 2076.51   18.73
   0   0   5 2190.57   19.59
   0   0   5 2122.70   18.90
   0   0  -5 2189.47   17.68
   0   0   5 2135.40   19.01
   0   0  -5 2202.99   19.38
   0   0   5 2145.19   18.99
   0   0  -5 2194.55   17.29
   0   0  -5 2219.07   19.58
   0   0  -5 2200.38   19.85
   0   0   5 2133.23   15.75
   0   0   5 2153.88   20.35
   0   0   5 2106.05   18.91
   0   0   5 2102.80   13.24
   0   0  -5 2190.07   19.35
   0   0   5 2132.24   19.09
   0   0   5 2105.54   18.86
   0   0  -5 2208.98   17.97
   0   0  -5 2156.65   20.34
   0   0  -5 2132.84   19.17
   0   0  -5 2061.69   20.29
   0   0   6    5.63    1.15
   0   0  -6    7.11    1.35
   0   0  -6    6.38    1.35
   0   0  -6    6.45    1.33
   0   0  -6    6.57    1.32
   0   0  -6    5.74    1.32
   0   0   6    6.78    1.33
   0   0   6    4.72    1.21
   0   0   6    5.17    0.90
   0   0   6    5.04    1.31
   0   0  -6    4.21    1.03
   0   0  -6    5.74    1.38
   0   0   6    4.77    1.09
   0   0  -6    6.01    1.14
   0   0   6    4.84    1.20
   0   0  -6    4.30    0.82
   0   0   6    6.22    1.28
   0   0   6    5.01    1.10
   0   0   6    4.35    1.11
   0   0  -6    5.28    1.09
   0   0   7    7.01    1.53
   0   0   7    7.56    1.48
   0   0   7    6.34    1.37
   0   0   7    7.42    1.50
   0   0  -7    7.74    1.70
   0   0  -7    6.63    1.61
   0   0  -7    6.62    1.51
   0   0   7    6.86    1.47
   0   0  -7    8.55    1.56
   0   0  -7    4.04    1.26
   0   0   7   10.66    1.73
   0   0  -7    6.30    1.31
   0   0   7    6.96    1.55
   0   0  -7    7.14    1.57
   0   0  -7    7.23    1.52
   0   0   7    6.86    1.41
   0   0  -7    8.41    1.53
   0   0   8  349.12   10.90
   0   0  -8  382.12   11.99
   0   0  -8  357.31    6.76
   0   0   8  342.97   10.44
   0   0  -8  347.60    6.39
   0   0  -8  357.67    6.71
   0   0  -8  353.89   10.93
   0   0  -8  345.86   10.85
   0   0  -8  372.24   11.59
   0   0  -8  346.24   10.98
   0   0   8  358.59    6.64
   0   0   8  352.35   10.71
   0   0   8  359.87   10.79
   0   0  -8  362.69    6.69
   0   0  -8  348.22    9.73
   0   0   8  373.33   11.03
   0   0  -8  338.12   10.54
   0   0   8  358.42   10.85
   0   0  -8  362.29   10.11
   0   0   8  369.39   10.96
   0   0  -8  331.15   11.38
   0   0   8  367.20    6.65
   0   0   9  447.43    7.29
   0   0   9  457.18    7.78
   0   0   9  455.80    7.56
   0   0   9  428.65    6.95
   0   0  -9  445.70    7.53
   0   0  -9  468.91    7.89
   0   0  -9  462.53    8.04
   0   0   9  465.12    7.95
   0   0  -9  455.63    7.79
   0   0   9  445.17    7.28
   0   0  -9  461.29    7.96
   0   0 -10   15.06    1.50
   0   0 -10   13.16    1.44
   0   0  10   14.51    1.35
   0   0 -10   13.77    1.39
   0   0  10   14.28    1.25
   0   0  10   14.89    1.39
   0   0  10   14.92    1.47
   0   0 -10   14.72    1.40
   0   0  10   14.30    1.32
   0   0  10   13.99    1.48
   0   0 -10   15.38    1.49
   0   0 -11   13.92    1.33
   0   0  11   14.56    1.23
   0   0 -11   13.27    1.35
   0   0  11   12.09    1.14
   0   0  11   12.43    1.29
   0   0  11   12.55    1.32
   0   0 -11   12.95    1.17
   0   0 -11   10.69    1.12
   0   0 -11   10.27    1.20
   0   0  11   13.49    1.10
   0   0 -11   12.64    1.31
   0   0  12    1.47    0.55
   0   0  12    1.00    0.49
   0   0 -12    1.88    0.58
   0   0 -12    1.09    0.41
   0   0  12    1.17    0.44
   0   0 -12    1.27    0.49
   0   0 -12    1.87    0.62
   0   0 -12    1.19    0.48
   0   0 -13    0.60    0.32
   0   0 -13    0.68    0.33
   0   0  13    0.52    0.32
   0   0  13    0.14    0.32
   0   1 -12  379.56    4.99
   0   1 -12  385.71    5.23
   0  -1  12  382.10    5.07
   0  -1  12  395.84    5.17
   0  -1  12  370.98    4.58
   0   1 -12  349.72    4.14
   0   1 -12  390.88    5.17
   0  -1  12  342.29    3.85
   0   1 -11  268.26    4.89
   0  -1  11  280.90    4.83
   0   1 -11  274.52    5.52
   0  -1  11  285.49    5.42
   0  -1  11  282.64    5.44
   0  -1  11  270.77    5.02
   0   1 -11  275.08    4.98
   0   1 -11  277.25    5.42
   0   1 -11  271.50    5.33
   0   1 -11  270.96    4.65
   0  -1  10   93.55    3.33
   0   1 -10  103.96    3.78
   0   1 -10  104.19    3.51
   0   1 -10   96.07    3.59
   0  -1  10  107.04    3.67
   0   1 -10  106.76    3.74
   0  -1  10  103.19    3.67
   0   1 -10  106.46    3.60
   0   1 -10  100.72    3.34
   0  -1  10  103.70    3.37
   0  -1   9  288.43    5.87
   0   1  -9  284.32    6.31
   0   1  -9  277.33    5.81
   0   1  -9  281.54    6.38
   0   1  -9  288.01    6.34
   0   1  -9  279.66    6.02
   0  -1   9  276.38    5.94
   0  -1   9  296.98    6.34
   0  -1   9  289.20    6.17
   0   1  -8  327.46   11.08
   0  -1   8  312.77   10.75
   0   1  -8  311.24   10.64
   0  -1   8  305.67   10.38
   0  -1   8  304.96   10.95
   0   1  -8  315.64   10.73
   0   1  -8  307.84   10.00
   0  -1   8  311.54   10.48
   0  -1   8  317.73   10.55
   0  -1   8  334.38    6.45
   0  -1   8  334.20   10.84
   0   1  -8  315.65    6.24
   0   1  -8  311.97   11.47
   0  -1   8  323.99    6.43
   0  -1   8  313.57   10.91
   0   1  -8  314.14    6.06
   0   1  -8  322.14    6.59
   0   1  -8  321.06   10.10
   0   1  -8  315.78    6.55
   0  -1   8  307.02    5.95
   0   1  -8  323.58   10.88
   0  -1   8  319.89   10.68
   0  -1   8  325.15    6.26
   0   1  -8  326.44   11.40
   0   1  -8  311.31    6.43
   0   1  -7  188.21    7.98
   0  -1   7  184.63    7.43
   0   1  -7  183.30    7.55
   0   1  -7  189.28    7.85
   0   1  -7  177.82    7.99
   0  -1   7  180.22    7.64
   0   1  -7  183.95    7.10
   0   1  -7  182.25    7.12
   0  -1   7  188.93    7.47
   0  -1   7  175.70    7.40
   0   1  -7  190.00    7.78
   0  -1   7  190.99    7.56
   0  -1   7  192.82    7.59
   0   1  -7  183.81    7.54
   0   1  -7  183.28    7.13
   0  -1   7  189.39    7.52
   0  -1   7  188.48    7.19
   0  -1   7  185.66    7.85
   0   1  -6  716.15   12.78
   0   1  -6  726.85   13.53
   0  -1   6  681.73   12.34
   0  -1   6  719.13   13.55
   0  -1   6  692.32   13.53
   0  -1   6  720.93   13.28
   0  -1   6  707.07   13.10
   0   1  -6  706.03   12.62
   0   1  -6  746.22   13.64
   0  -1   6  725.03   11.68
   0   1  -6  744.71   13.81
   0   1  -6  735.97   14.38
   0  -1   6  697.95   13.64
   0   1  -6  668.01   13.97
   0   1  -6  723.73   13.81
   0   1  -6  699.63   12.51
   0  -1   6  697.51   12.99
   0  -1   6  711.78   13.13
   0  -1   6  710.42   13.15
   0   1  -5  446.34   10.11
   0   1  -5  456.09    9.56
   0   1  -5  447.84    9.54
   0  -1   5  474.02    9.93
   0   1  -5  478.71    9.22
   0   1  -5  470.38    9.67
   0  -1   5  450.86    9.32
   0   1  -5  482.06   10.07
   0  -1   5  473.05    9.49
   0  -1   5  447.60    9.31
   0  -1   5  454.20    9.01
   0  -1   5  474.22    9.74
   0  -1   5  469.67    9.49
   0   1  -5  469.13   10.16
   0   1  -5  476.23    9.34
   0   1  -5  455.92    7.76
   0  -1   5  453.92    9.82
   0  -1   5  488.00    9.69
   0   1  -4  174.97    4.87
   0  -1   4  175.19    5.09
   0   1  -4  168.98    5.10
   0   1  -4  175.54    5.45
   0  -1   4  163.87    5.19
   0   1  -4  182.46    5.25
   0  -1   4  177.15    5.11
   0  -1   4  171.42    5.06
   0  -1   4  172.26    5.06
   0  -1   4  172.52    5.06
   0  -1   4  174.19    3.05
   0  -1   4  161.76    4.70
   0   1  -4  179.75    5.41
   0   1  -4  171.03    5.18
   0  -1   4  167.85    5.25
   0   1  -4  165.23    4.07
   0   1  -4  172.82    5.02
   0  -1   3  631.96    5.39
   0   1  -3  623.97    8.15
   0  -1   3  619.72    8.30
   0   1  -3  586.13    7.66
   0  -1   3  646.01    8.45
   0  -1   3  632.01    8.59
   0   1  -3  611.51    8.61
   0  -1   3  598.82    8.57
   0  -1   3  614.96    7.84
   0   1  -3  669.89    8.62
   0   1  -3  594.26    8.87
   0  -1   3  636.66    8.50
   0  -1   3  616.34    8.30
   0   1  -3  659.51    8.77
   0  -1   3  630.23    8.81
   0   1  -3  653.39    8.59
   0   1  -3  610.97    8.81
   0  -1   3  620.26    8.31
   0   1  -3  636.81    8.47
   0  -1   2 3287.74   16.71
   0   1  -2 3610.50   16.68
   0  -1   2 3374.42   15.25
   0  -1   2 3350.46   17.28
   0   1  -2 3578.27   16.98
   0   1  -2 3756.43   17.51
   0   1  -1   10.03    0.78
   0   1  -1    9.13    0.72
   0  -1   1   10.49    0.71
   0  -1   1   10.61    0.78
   0   1  -1   10.19    0.77
   0  -1   1    9.33    0.75
   0  -1   1    9.55    0.80
   0  -1   0  266.06    3.37
   0  -1   0  255.58    2.97
   0   1   0  262.04    3.12
   0   1   0  259.72    2.93
   0   1   0  257.20    2.77
   0   1   0  255.87    3.02
   0  -1   0  255.07    2.98
   0  -1   0  263.48    3.01
   0  -1  -1  543.13    4.12
   0   1   1  539.25    4.68
   0  -1  -1  544.62    5.00
   0   1   1  549.96    4.88
   0  -1  -1  535.83    5.01
   0   1   1  555.78    4.34
   0   1   2 1342.46    9.01
   0   1   2 1350.77    9.58
   0  -1  -2 1383.21    8.89
   0  -1  -2 1311.26    9.33
   0  -1  -2 1414.03    8.06
   0   1   2 1358.68    4.76
   0   1   2 1362.83    8.77
   0   1   2 1464.36    5.59
   0  -1  -2 1299.43    9.48
   0  -1  -2 1370.30    6.25
   0  -1  -3 8915.80   29.56
   0  -1  -3 8957.52   31.25
   0  -1  -4  751.63   10.42
   0  -1  -4  786.35    9.64
   0   1   4  772.82   10.08
   0  -1  -4  714.28    7.67
   0  -1  -4  759.47    8.53
   0   1   4  727.54    9.35
   0   1   4  778.24   10.34
   0  -1  -4  709.53    9.83
   0   1   4  758.45    9.46
   0  -1  -4  754.44    9.60
   0  -1  -4  775.26    9.66
   0  -1  -4  749.10    9.56
   0  -1  -4  762.92   10.01
   0   1   4  772.68    6.21
   0   1   4  742.15    9.39
   0   1   4  723.75    9.26
   0   1   4  739.47    9.40
   0  -1  -4  755.66    8.56
   0   1   4  733.11    8.18
   0  -1  -4  783.46    9.89
   0   1   4  756.97    9.50
   0  -1  -5  298.21    6.97
   0   1   5  291.52    4.49
   0   1   5  279.88    6.67
   0  -1  -5  270.07    5.73
   0   1   5  292.35    6.84
   0  -1  -5  292.13    7.19
   0   1   5  296.57    6.88
   0   1   5  290.87    6.83
   0  -1  -5  295.11    6.16
   0  -1  -5  276.00    6.51
   0  -1  -5  293.35    7.00
   0  -1  -5  287.12    7.38
   0   1   5  281.76    5.64
   0  -1  -5  301.77    7.00
   0  -1  -5  285.53    7.05
   0  -1  -5  275.77    5.58
   0   1   5  286.71    7.04
   0   1   5  284.05    6.74
   0  -1  -6 1450.29   14.60
   0  -1  -6 1483.60   15.82
   0  -1  -6 1476.32   18.70
   0   1   6 1418.21   17.45
   0   1   6 1470.96   17.28
   0   1   6 1379.34   13.47
   0  -1  -6 1404.92   16.40
   0  -1  -6 1399.87   18.58
   0  -1  -6 1370.13   16.90
   0  -1  -6 1394.43   14.47
   0  -1  -6 1402.56   17.24
   0  -1  -6 1402.65   17.16
   0  -1  -6 1434.09   17.76
   0   1   6 1480.87   17.43
   0   1   6 1436.17   17.08
   0   1   6 1490.38   17.39
   0   1   6 1424.72   16.98
   0  -1  -6 1462.82   17.94
   0   1   6 1437.88   17.12
   0   1   7    0.55    0.58
   0  -1  -7    0.05    0.52
   0  -1  -7    0.47    0.61
   0   1   7    1.55    0.84
   0  -1  -7    0.39    0.50
   0  -1  -7    3.16    0.90
   0  -1  -7    0.89    0.82
   0   1   7    0.88    0.68
   0  -1  -7    1.08    0.72
   0   1   7    1.25    0.70
   0   1   7    1.72    0.81
   0  -1  -7    0.93    0.68
   0  -1  -7    2.14    0.91
   0   1   7    0.52    0.56
   0   1   7    1.14    0.70
   0  -1  -7    0.33    0.60
   0  -1  -7    1.36    0.75
   0   1   8 1250.84   19.88
   0  -1  -8 1282.77   20.44
   0  -1  -8 1273.59   20.62
   0  -1  -8 1299.03   20.84
   0  -1  -8 1287.73   20.29
   0  -1  -8 1303.19   21.41
   0   1   8 1254.80   19.89
   0   1   8 1238.42   19.87
   0  -1  -8 1269.81   21.83
   0   1   8 1254.49   19.93
   0   1   8 1265.02   19.69
   0   1   8 1313.59   20.24
   0  -1  -8 1329.55   18.43
   0   1   8 1265.32   20.03
   0   1   8 1284.66   20.10
   0  -1  -8 1338.88   20.80
   0  -1  -9   53.59    4.59
   0  -1  -9   59.75    4.96
   0   1   9   55.93    4.54
   0   1   9   58.24    4.64
   0  -1  -9   62.81    4.84
   0   1   9   50.94    2.41
   0  -1  -9   55.03    2.76
   0  -1  -9   53.40    4.53
   0  -1  -9   61.54    4.83
   0   1   9   42.55    3.91
   0   1   9   56.75    4.58
   0   1   9   59.66    4.73
   0   1   9   55.04    4.50
   0  -1  -9   60.13    4.79
   0   1   9   57.25    4.59
   0   1   9   53.10    2.66
   0  -1  -9   52.24    2.63
   0  -1  -9   56.79    2.77
   0   1   9   53.35    2.65
   0   1   9   53.75    4.40
   0   1   9   54.55    2.73
   0  -1  -9   58.36    5.02
   0   1   9   52.26    2.56
   0  -1  -9   55.89    2.76
   0  -1 -10   13.43    1.40
   0  -1 -10   12.32    1.39
   0  -1 -10   12.72    1.40
   0   1  10   13.44    1.43
   0   1  10   13.89    1.28
   0   1  10   13.49    1.42
   0   1  10   13.47    1.41
   0   1  10   14.52    1.43
   0  -1 -10   14.08    1.41
   0  -1 -10   13.51    1.44
   0  -1 -11   27.62    1.91
   0  -1 -11   28.32    1.87
   0  -1 -11   28.28    1.92
   0  -1 -11   28.27    1.93
   0   1  11   27.86    1.94
   0   1  11   26.75    1.60
   0   1  11   28.68    1.86
   0  -1 -11   27.93    1.80
   0   1  11   30.24    1.98
   0   1  11   30.38    1.87
   0   1  12   12.46    1.04
   0   1  12   12.40    1.19
   0   1  12   12.48    1.06
   0  -1 -12   13.99    1.25
   0   1  12   12.85    1.19
   0  -1 -12   11.79    1.06
   0  -1 -12   12.08    1.13
   0  -1 -12   11.51    1.03
   0  -1 -12   12.69    1.18
   0   1  13   96.99    2.42
   0  -1 -13   96.51    2.31
   0  -1 -13   95.28    2.26
   0  -1 -13   92.23    2.00
   0  -1 -13   99.71    2.40
   0   1  13   96.95    2.36
   0   2 -12    2.86    0.46
   0   2 -12    2.91    0.41
   0  -2  12    2.56    0.43
   0   2 -12    2.72    0.46
   0   2 -11    2.44    0.67
   0   2 -11    1.96    0.52
   0  -2  11    2.51    0.64
   0   2 -11    3.04    0.64
   0  -2  11    2.12    0.57
   0  -2  11    3.55    0.65
   0   2 -11    2.28    0.63
   0  -2  10    0.47    0.47
   0   2 -10    1.22    0.68
   0  -2  10    1.34    0.56
   0  -2  10    1.27    0.57
   0   2 -10    1.41    0.49
   0  -2  10    1.28    0.59
   0   2 -10    0.97    0.51
   0   2 -10    1.64    0.59
   0   2  -9  389.52    7.42
   0   2  -9  366.00    6.61
   0   2  -9  383.44    6.62
   0   2  -9  392.37    7.45
   0  -2   9  396.20    6.99
   0  -2   9  399.36    7.06
   0  -2   9  380.57    6.97
   0  -2   9  409.57    7.27
   0   2  -9  400.74    7.37
   0   2  -9  396.69    7.29
   0   2  -8  295.79    6.44
   0   2  -8  285.06    6.07
   0  -2   8  291.76    6.06
   0  -2   8  289.08    6.03
   0   2  -8  302.09    6.52
   0   2  -8  292.74    6.29
   0  -2   8  293.43    5.63
   0  -2   8  292.92    6.14
   0   2  -8  303.92    6.50
   0  -2   8  302.36    6.26
   0   2  -8  289.36    5.83
   0  -2   7  391.95   11.96
   0   2  -7  402.91   11.80
   0  -2   7  397.51    6.74
   0  -2   7  375.80   10.25
   0   2  -7  402.53    7.24
   0  -2   7  377.47    6.71
   0   2  -7  400.72   12.52
   0   2  -7  407.32   12.18
   0   2  -7  413.15   11.94
   0   2  -7  393.23   11.64
   0  -2   7  400.96   11.57
   0   2  -7  396.46    7.16
   0  -2   7  393.43    6.71
   0   2  -7  390.02    7.01
   0  -2   7  391.68    6.78
   0  -2   7  411.31   11.96
   0  -2   7  412.48   11.76
   0  -2   7  374.73   11.64
   0   2  -7  387.19   11.33
   0  -2   7  400.18   11.53
   0   2  -7  418.71   12.11
   0  -2   7  419.70   11.81
   0   2  -7  393.24   11.13
   0  -2   7  394.19   11.52
   0   2  -7  400.34    7.21
   0   2  -6  178.51    7.08
   0  -2   6  177.40    7.09
   0  -2   6  177.60    7.08
   0  -2   6  175.48    7.05
   0  -2   6  177.59    7.11
   0   2  -6  172.30    7.37
   0   2  -6  164.48    6.31
   0   2  -6  173.31    7.11
   0   2  -6  169.04    7.51
   0   2  -6  168.12    7.01
   0  -2   6  164.98    7.17
   0  -2   6  162.76    6.34
   0   2  -6  172.77    7.18
   0  -2   6  176.46    7.09
   0   2  -6  167.87    6.70
   0  -2   6  169.78    6.39
   0  -2   6  166.77    7.02
   0   2  -6  167.44    6.99
   0  -2   6  163.84    7.03
   0   2  -5  219.71    7.35
   0   2  -5  218.63    7.20
   0   2  -5  227.95    6.68
   0  -2   5  208.93    7.03
   0  -2   5  212.34    6.47
   0   2  -5  209.48    7.06
   0   2  -5  214.15    7.08
   0  -2   5  210.47    7.02
   0  -2   5  203.37    7.07
   0   2  -5  212.65    7.10
   0   2  -5  207.35    7.52
   0  -2   5  201.69    7.07
   0  -2   5  214.89    7.06
   0  -2   5  235.66    7.73
   0  -2   5  209.14    7.02
   0   2  -5  215.31    7.43
   0  -2   5  203.01    6.90
   0  -2   4 3470.74   25.43
   0   2  -4 3365.69   18.97
   0  -2   4 3505.12   25.48
   0  -2   4 3461.81   25.31
   0   2  -4 3643.97   27.15
   0  -2   4 3450.05   25.76
   0   2  -4 3504.79   25.27
   0  -2   4 3279.02   22.61
   0  -2   4 3372.07   25.66
   0  -2   4 3339.34   26.16
   0  -2   4 3539.00   25.58
   0   2  -4 3500.42   25.75
   0   2  -4 3491.69   25.64
   0   2  -4 3523.89   25.77
   0   2  -4 3682.59   26.65
   0   2  -4 3514.96   27.56
   0   2  -4 3420.82   23.11
   0   2  -4 3566.39   25.91
   0  -2   4 3563.32   25.61
   0  -2   3  106.76    4.00
   0  -2   3  103.36    3.92
   0   2  -3  106.87    4.02
   0  -2   3  100.17    3.86
   0   2  -3  105.03    3.98
   0  -2   3  106.96    3.98
   0  -2   3  113.12    4.09
   0   2  -3  100.06    3.94
   0  -2   3  103.81    3.96
   0  -2   3  101.45    3.51
   0   2  -3  104.87    4.13
   0   2  -3  105.18    4.06
   0   2  -3  100.95    3.90
   0   2  -3   97.04    3.87
   0  -2   3   95.95    3.99
   0   2  -3  100.20    3.88
   0  -2   3  103.14    3.99
   0   2  -3  101.38    4.18
   0  -2   2 1504.60   13.52
   0   2  -2 1460.90   13.17
   0  -2   2 1511.60   13.27
   0   2  -2 1565.94   13.25
   0  -2   2 1508.78   13.14
   0  -2   2 1457.94   13.09
   0   2  -2 1485.59   13.33
   0   2  -2 1517.11   13.40
   0  -2   2 1519.72   13.41
   0   2  -2 1457.57   13.00
   0  -2   2 1424.27   11.62
   0   2  -2 1472.69   14.05
   0  -2   2 1530.26   13.36
   0   2  -2 1493.80   13.45
   0   2  -2 1499.68   13.72
   0  -2   2 1507.05   13.27
   0  -2   2 1473.10   13.17
   0   2  -2 1505.27   13.38
   0  -2   2 1493.89   13.64
   0  -2   1 2090.73   13.61
   0   2  -1 2184.96   14.49
   0   2  -1 2083.46   13.70
   0  -2   1 2144.56   14.38
   0  -2   1 2058.70   13.91
   0   2  -1 2230.68   13.88
   0  -2   0 2549.09   14.94
   0   2   0 2532.20   13.98
   0   2   0 2557.43   13.86
   0   2   0 2533.55   13.18
   0  -2   0 2563.57   13.52
   0  -2   0 2451.78   13.29
   0  -2   0 2454.09   13.34
   0   2   0 2488.39   12.52
   0   2   1 1225.36    9.14
   0   2   1 1259.07   10.02
   0   2   1 1257.94    7.09
   0  -2  -1 1248.14   10.50
   0  -2  -1 1247.46   10.03
   0  -2  -1 1236.84    9.97
   0   2   1 1227.92    9.42
   0   2   2 1297.93   10.52
   0   2   2 1239.79   10.73
   0  -2  -2 1257.89    9.00
   0  -2  -2 1317.07   10.81
   0  -2  -2 1293.83   11.12
   0   2   2 1295.95    9.60
   0  -2  -2 1271.00   11.07
   0  -2  -2 1255.51   10.41
   0   2   2 1292.01    5.91
   0  -2  -2 1260.07   11.21
   0  -2  -2 1354.50   11.46
   0  -2  -2 1245.14   10.70
   0  -2  -2 1273.86   10.40
   0  -2  -2 1227.68   10.99
   0  -2  -3 2053.34   14.83
   0   2   3 2042.23   14.88
   0  -2  -3 2065.51   14.97
   0   2   3 2138.09   15.06
   0   2   3 2116.37   15.00
   0   2   3 2116.98   15.30
   0   2   3 2175.63   15.77
   0   2   3 2008.35   14.79
   0   2   3 2036.74   10.10
   0  -2  -3 2166.59   12.94
   0  -2  -3 2155.92   15.03
   0  -2  -3 2123.49   16.07
   0  -2  -3 2143.47   16.18
   0  -2  -3 2041.18   14.77
   0   2   3 2144.11   15.06
   0  -2  -3 2150.34   16.02
   0   2   3 2061.08   14.78
   0   2   3 2113.12   14.90
   0  -2  -3 2125.60   15.02
   0  -2  -3 2080.76   15.41
   0   2   4  667.75    9.21
   0  -2  -4  686.30   10.21
   0   2   4  707.24    9.84
   0   2   4  693.32    9.66
   0   2   4  680.01    9.57
   0  -2  -4  682.43    9.66
   0  -2  -4  690.33   10.78
   0  -2  -4  681.97   10.01
   0  -2  -4  742.12   10.66
   0  -2  -4  724.73    8.47
   0   2   4  687.16   10.08
   0   2   4  713.56    9.86
   0  -2  -4  695.96    9.97
   0  -2  -4  705.91    9.77
   0   2   4  696.64    9.67
   0   2   4  700.70    9.67
   0  -2  -4  681.15    9.62
   0  -2  -4  700.78    9.35
   0   2   4  706.07    9.73
   0   2   5  505.65    9.21
   0  -2  -5  498.28    9.19
   0   2   5  491.10    9.02
   0   2   5  500.17    9.14
   0   2   5  509.85    9.25
   0  -2  -5  502.52    9.47
   0   2   5  491.05    9.04
   0   2   5  478.79    9.43
   0  -2  -5  499.18    9.15
   0  -2  -5  479.10    9.96
   0   2   5  507.98    9.13
   0   2   5  486.60    8.46
   0  -2  -5  499.13    9.23
   0   2   5  449.08    8.72
   0  -2  -5  501.82    9.67
   0  -2  -5  510.95    8.00
   0  -2  -5  481.86    9.70
   0  -2  -5  507.05    9.48
   0  -2  -5  494.91    8.56
   0   2   6   24.69    2.35
   0  -2  -6   23.84    2.33
   0   2   6   24.44    2.35
   0   2   6   24.56    2.11
   0   2   6   23.17    2.29
   0  -2  -6   23.07    2.48
   0   2   6   34.66    2.88
   0   2   6   23.19    2.28
   0   2   6   24.71    2.34
   0  -2  -6   26.71    2.07
   0  -2  -6   25.84    2.14
   0   2   6   23.39    2.25
   0  -2  -6   28.09    2.51
   0  -2  -6   24.21    2.50
   0  -2  -6   24.83    2.42
   0  -2  -6   23.07    2.29
   0   2   6   22.68    2.24
   0  -2  -6   22.10    2.23
   0  -2  -6   24.00    2.45
   0  -2  -7   12.57    2.10
   0   2   7   14.36    1.95
   0   2   7   13.34    1.87
   0   2   7   14.85    2.02
   0  -2  -7   13.16    2.01
   0  -2  -7   12.18    1.86
   0   2   7   11.49    1.77
   0   2   7   12.41    1.83
   0  -2  -7   13.16    2.07
   0  -2  -7   13.33    1.89
   0   2   7   13.52    1.98
   0  -2  -7   12.80    1.89
   0   2   7   12.69    1.86
   0  -2  -7   14.24    1.70
   0   2   7   11.65    1.81
   0  -2  -7   12.63    1.89
   0  -2  -7   12.37    2.00
   0   2   7    8.88    1.34
   0  -2  -8   56.67    4.66
   0   2   8   53.31    4.08
   0  -2  -8   52.07    4.13
   0  -2  -8   52.62    4.33
   0   2   8   51.95    4.19
   0   2   8   57.43    4.28
   0   2   8   55.46    4.16
   0   2   8   55.61    4.21
   0  -2  -8   56.70    4.42
   0   2   8   53.42    4.09
   0  -2  -8   57.33    4.25
   0   2   8   53.37    4.10
   0  -2  -8   52.95    4.44
   0   2   8   56.75    4.26
   0  -2  -8   57.00    4.32
   0  -2  -8   49.29    4.02
   0  -2  -9   62.68    2.94
   0  -2  -9   63.47    4.96
   0  -2  -9   63.12    4.89
   0  -2  -9   59.20    5.06
   0   2   9   59.46    2.75
   0   2   9   56.91    4.59
   0   2   9   62.25    4.74
   0  -2  -9   60.03    2.88
   0  -2  -9   59.35    4.76
   0   2   9   59.75    2.69
   0  -2  -9   60.95    5.04
   0   2   9   59.60    4.62
   0   2   9   63.43    4.80
   0  -2  -9   63.87    2.67
   0   2   9   64.04    4.83
   0   2   9   62.50    2.86
   0   2   9   60.45    2.81
   0  -2  -9   63.67    2.90
   0   2   9   55.91    4.48
   0  -2  -9   62.88    4.86
   0   2   9   61.21    4.65
   0  -2  -9   58.70    4.92
   0   2   9   57.72    2.81
   0   2  10   20.81    1.70
   0   2  10   21.15    1.73
   0  -2 -10   23.15    1.81
   0   2  10   22.95    1.82
   0  -2 -10   21.85    1.77
   0  -2 -10   21.03    1.79
   0   2  10   22.17    1.80
   0  -2 -10   21.37    1.53
   0  -2 -10   19.95    1.59
   0  -2 -10   21.68    1.75
   0   2  11  115.99    3.83
   0  -2 -11  111.91    3.40
   0  -2 -11  117.58    3.81
   0  -2 -11  116.31    3.88
   0  -2 -11  115.56    3.88
   0   2  11  114.84    3.77
   0   2  11  114.07    3.71
   0   2  11  114.28    3.80
   0  -2 -11  112.87    3.72
   0   2  12   14.04    1.24
   0   2  12   12.99    1.17
   0  -2 -12   12.23    1.19
   0  -2 -12   12.34    1.16
   0  -2 -12   11.26    0.98
   0   2  12   11.52    1.11
   0   2  12   12.09    1.13
   0  -2 -12   12.58    1.17
   0  -2 -12   11.39    1.16
   0   2  13  118.74    2.63
   0  -2 -13  117.93    2.59
   0   2  13  114.99    2.44
   0  -2 -13  120.19    2.75
   0   2  13  120.24    2.77
   0  -2 -13  117.00    2.59
   0   2  13  109.90    2.42
   0  -2 -13  119.57    2.76
   0  -3  11   57.64    1.80
   0   3 -11   57.38    1.84
   0  -3  11   60.19    1.88
   0   3 -11   58.75    1.90
   0   3 -11   56.18    1.73
   0   3 -10  552.53    7.05
   0   3 -10  538.67    7.02
   0   3 -10  561.46    7.32
   0  -3  10  561.48    7.22
   0   3 -10  563.61    7.42
   0  -3  10  559.06    6.55
   0  -3  10  541.02    6.58
   0  -3  10  552.69    7.02
   0  -3   9   47.14    2.24
   0   3  -9   44.91    2.40
   0  -3   9   45.72    2.09
   0   3  -9   45.09    2.41
   0   3  -9   43.13    2.30
   0   3  -9   46.83    2.30
   0  -3   9   40.74    2.23
   0   3  -9   45.75    2.47
   0  -3   9   42.05    2.28
   0  -3   9   48.29    2.32
   0  -3   8    0.97    0.61
   0   3  -8    1.33    0.63
   0   3  -8    1.08    0.64
   0   3  -8    0.62    0.49
   0   3  -8    2.54    0.71
   0  -3   8    0.71    0.54
   0  -3   8    0.18    0.42
   0  -3   8    0.52    0.44
   0   3  -8    0.42    0.50
   0  -3   7   30.00    1.89
   0  -3   7   28.85    3.22
   0   3  -7   28.07    3.15
   0   3  -7   28.64    2.06
   0  -3   7   30.69    1.95
   0   3  -7   26.31    3.26
   0   3  -7   26.85    1.98
   0  -3   7   28.49    1.93
   0   3  -7   31.00    2.15
   0  -3   7   27.49    3.42
   0  -3   7   27.23    1.89
   0  -3   7   30.62    1.93
   0  -3   7   28.63    1.75
   0   3  -7   29.91    2.07
   0   3  -7   29.36    1.98
   0   3  -6  169.68    8.03
   0   3  -6  160.58    4.55
   0  -3   6  164.52    7.10
   0  -3   6  171.59    4.46
   0  -3   6  158.49    7.42
   0   3  -6  159.34    7.38
   0  -3   6  168.01    7.64
   0  -3   6  176.82    4.41
   0   3  -6  182.26    7.94
   0   3  -6  163.18    4.50
   0   3  -6  175.80    7.77
   0  -3   6  171.51    4.46
   0  -3   6  169.25    7.49
   0  -3   6  176.27    7.70
   0  -3   6  166.59    7.75
   0   3  -6  178.93    8.04
   0   3  -6  168.99    4.74
   0   3  -6  161.18    4.62
   0   3  -6  176.81    7.74
   0   3  -6  168.11    4.52
   0  -3   6  165.96    7.50
   0  -3   6  174.46    7.63
   0  -3   5  371.18   10.26
   0   3  -5  379.33   10.81
   0   3  -5  346.68    9.99
   0   3  -5  368.25   10.38
   0  -3   5  354.06   10.12
   0  -3   5  382.11   10.47
   0   3  -5  376.78   10.51
   0  -3   5  365.48   10.34
   0  -3   5  361.78   10.15
   0   3  -5  382.01   11.09
   0  -3   5  356.81   10.42
   0  -3   5  372.51   10.34
   0   3  -5  343.62   10.01
   0   3  -5  374.92   10.43
   0  -3   4  657.34   12.51
   0   3  -4  660.45   12.73
   0  -3   4  643.41   12.50
   0  -3   4  663.61   12.56
   0   3  -4  585.88   11.85
   0  -3   4  590.96   12.29
   0   3  -4  657.90   12.73
   0  -3   4  617.00   12.12
   0   3  -4  642.62   13.11
   0   3  -4  616.06   12.25
   0   3  -4  618.15   10.70
   0   3  -4  647.00   12.81
   0  -3   4  665.54   12.62
   0  -3   4  618.11   12.15
   0   3  -4  639.00   12.45
   0  -3   4  631.19   10.78
   0   3  -3  205.68    6.43
   0   3  -3  213.36    6.89
   0  -3   3  219.39    6.61
   0  -3   3  212.49    6.53
   0   3  -3  207.20    6.50
   0   3  -3  215.96    6.55
   0  -3   3  203.09    6.33
   0   3  -3  211.74    6.70
   0  -3   3  223.74    6.78
   0   3  -3  213.72    6.96
   0  -3   3  213.43    5.77
   0   3  -3  208.47    6.51
   0  -3   3  215.70    6.59
   0  -3   3  207.06    6.65
   0  -3   3  211.44    6.56
   0   3  -3  203.05    6.39
   0   3  -3  203.11    6.42
   0  -3   3  193.13    6.37
   0  -3   2   67.42    3.53
   0   3  -2   69.58    3.39
   0  -3   2   71.15    3.50
   0  -3   2   68.66    3.33
   0   3  -2   67.07    3.37
   0  -3   2   66.30    3.40
   0  -3   2   69.21    3.49
   0   3  -2   67.98    3.41
   0   3  -2   69.04    3.43
   0  -3   2   65.21    3.41
   0   3  -2   69.26    3.59
   0  -3   2   68.59    3.48
   0   3  -2   67.88    3.47
   0  -3   2   67.40    2.96
   0   3  -2   71.01    3.51
   0   3  -2   66.03    3.38
   0  -3   2   70.38    3.49
   0   3  -2   67.46    3.63
   0  -3   2   67.59    3.41
   0  -3   1  278.33    6.32
   0   3  -1  269.95    6.56
   0  -3   1  275.50    6.32
   0  -3   1  269.78    6.25
   0   3  -1  284.01    6.48
   0   3  -1  266.22    6.03
   0  -3   1  265.02    6.04
   0   3  -1  276.79    6.30
   0   3  -1  275.27    6.47
   0   3  -1  271.95    6.28
   0   3  -1  258.92    6.07
   0  -3   1  265.80    6.33
   0  -3   1  270.90    6.34
   0  -3   1  264.29    6.15
   0   3  -1  267.13    6.18
   0  -3   1  256.78    5.84
   0  -3   1  264.37    6.42
   0   3  -1  292.33    6.18
   0  -3   0  246.59    5.68
   0   3   0  235.16    5.50
   0  -3   0  233.23    5.72
   0   3   0  244.91    5.18
   0   3   0  235.56    5.57
   0  -3   0  255.15    6.00
   0  -3   0  243.43    5.63
   0   3   0  251.46    5.56
   0  -3   0  245.30    5.25
   0  -3   0  240.07    5.27
   0  -3   0  248.83    5.70
   0   3   0  234.26    5.55
   0  -3   0  262.33    5.45
   0   3   0  238.74    5.53
   0   3   0  250.94    5.60
   0  -3   0  241.18    5.63
   0   3   0  255.13    5.06
   0   3   0  250.67    5.99
   0  -3   0  254.36    5.85
   0   3   0  238.79    5.72
   0   3   1  151.96    4.26
   0   3   1  159.47    4.49
   0  -3  -1  163.08    4.75
   0   3   1  157.35    4.50
   0   3   1  160.87    4.51
   0  -3  -1  152.23    4.50
   0  -3  -1  154.62    4.36
   0   3   1  155.59    4.44
   0  -3  -1  152.37    4.39
   0   3   1  156.35    4.34
   0   3   1  156.11    4.42
   0  -3  -1  160.14    4.46
   0  -3  -1  149.90    3.91
   0  -3  -1  157.26    4.37
   0   3   1  156.10    4.62
   0  -3  -1  152.82    4.65
   0  -3  -1  160.58    4.53
   0  -3  -1  157.17    4.44
   0   3   1  163.27    4.32
   0   3   1  156.73    3.40
   0   3   2  150.11    4.42
   0   3   2  132.16    2.53
   0  -3  -2  135.33    4.28
   0   3   2  147.61    4.38
   0  -3  -2  146.04    4.30
   0  -3  -2  145.60    4.58
   0   3   2  137.42    4.11
   0   3   2  122.26    3.69
   0  -3  -2  146.09    4.28
   0   3   2  130.42    4.20
   0   3   2  141.62    4.27
   0  -3  -2  132.01    3.58
   0  -3  -2  150.70    4.42
   0  -3  -2  149.49    4.51
   0  -3  -2  134.67    4.30
   0  -3  -2  126.03    4.29
   0   3   2  149.01    4.49
   0   3   2  142.04    4.28
   0   3   2  144.97    4.32
   0  -3  -2  150.69    4.44
   0  -3  -3    3.84    0.88
   0  -3  -3    0.84    0.69
   0  -3  -3   -0.08    0.59
   0  -3  -3    2.25    0.67
   0  -3  -3    2.74    0.78
   0   3   3    2.26    0.73
   0   3   3    1.49    0.66
   0   3   3    2.48    0.71
   0   3   3    0.12    0.34
   0  -3  -3    2.45    0.73
   0   3   3    0.72    0.60
   0  -3  -3    0.42    0.57
   0   3   3    1.08    0.58
   0   3   3    1.52    0.75
   0  -3  -3    1.82    0.69
   0   3   3    0.78    0.57
   0   3   3    0.02    0.52
   0  -3  -3    0.08    0.52
   0  -3  -4  200.74    5.96
   0  -3  -4  207.95    6.25
   0  -3  -4  203.18    5.75
   0   3   4  202.82    5.72
   0  -3  -4  212.75    5.98
   0   3   4  202.79    5.76
   0  -3  -4  212.62    6.28
   0   3   4  220.89    4.05
   0   3   4  207.26    5.82
   0  -3  -4  214.17    5.94
   0   3   4  211.07    5.87
   0   3   4  208.86    5.88
   0  -3  -4  203.25    4.85
   0  -3  -4  215.32    6.40
   0  -3  -4  214.30    6.06
   0   3   4  214.96    5.93
   0  -3  -4  211.33    5.83
   0   3   4  207.70    5.15
   0   3   4  205.09    5.87
   0   3   4  209.73    5.98
   0   3   5    1.39    0.72
   0  -3  -5    0.96    0.81
   0   3   5    1.15    0.55
   0  -3  -5    1.08    0.76
   0  -3  -5    0.11    0.52
   0   3   5    1.35    0.79
   0   3   5    0.49    0.69
   0   3   5    1.39    0.74
   0  -3  -5    0.72    0.52
   0   3   5    0.54    0.61
   0  -3  -5    0.66    0.59
   0   3   5    0.80    0.63
   0  -3  -5    0.88    0.73
   0  -3  -5    0.66    0.62
   0  -3  -5    1.26    0.76
   0  -3  -5    0.42    0.74
   0   3   5    0.47    0.56
   0  -3  -5    1.00    0.50
   0   3   5    0.39    0.56
   0   3   6 1744.97   20.05
   0  -3  -6 1657.08   19.72
   0  -3  -6 1601.01   21.46
   0  -3  -6 1718.25   21.53
   0  -3  -6 1687.08   20.26
   0  -3  -6 1593.46   16.11
   0  -3  -6 1682.02   19.67
   0   3   6 1630.17   19.30
   0  -3  -6 1592.09   18.42
   0   3   6 1668.08   19.52
   0  -3  -6 1656.59   20.60
   0   3   6 1561.41   18.32
   0   3   6 1640.87   19.25
   0   3   6 1697.54   19.84
   0  -3  -6 1612.61   20.36
   0   3   6 1656.98   19.52
   0   3   6 1682.01   19.57
   0  -3  -6 1619.36   19.50
   0  -3  -7  735.89   14.46
   0  -3  -7  706.49   15.27
   0  -3  -7  724.73   14.10
   0  -3  -7  719.41   14.66
   0   3   7  720.96   13.94
   0  -3  -7  732.46   14.26
   0  -3  -7  710.46   14.03
   0  -3  -7  740.06   14.89
   0  -3  -7  708.27   13.08
   0   3   7  729.27   14.06
   0  -3  -7  711.83   15.20
   0   3   7  686.75   12.82
   0   3   7  726.95   14.03
   0   3   7  714.70   13.92
   0   3   7  704.27   13.74
   0   3   7  683.67   13.68
   0   3   7  731.36   14.14
   0   3   8   16.69    2.38
   0   3   8   14.01    2.19
   0  -3  -8   15.58    2.30
   0  -3  -8   14.87    1.37
   0  -3  -8   12.97    2.29
   0   3   8   15.86    1.43
   0   3   8   15.17    2.19
   0  -3  -8   14.91    2.23
   0   3   8   15.73    2.30
   0  -3  -8   10.60    2.12
   0   3   8   15.65    1.45
   0   3   8   16.58    2.34
   0  -3  -8   13.92    2.36
   0  -3  -8   16.86    2.40
   0  -3  -8   13.46    2.20
   0  -3  -8   12.25    2.13
   0   3   8   17.73    2.41
   0   3   8   14.74    2.24
   0   3   9   81.61    5.50
   0   3   9   84.63    3.30
   0  -3  -9   92.27    3.50
   0  -3  -9   98.51    6.19
   0  -3  -9   86.56    5.70
   0   3   9   87.99    3.34
   0   3   9   85.28    3.24
   0  -3  -9   88.60    3.43
   0   3   9   77.94    5.36
   0  -3  -9   92.99    6.08
   0   3   9   87.64    3.26
   0   3   9   84.61    3.44
   0   3   9   83.30    5.52
   0   3   9   85.08    3.40
   0  -3  -9   86.27    3.14
   0  -3  -9   87.67    5.99
   0   3   9   81.71    5.49
   0  -3  -9   83.34    6.03
   0  -3  -9   95.13    5.95
   0   3   9   79.98    5.40
   0  -3  -9   88.59    5.84
   0  -3  -9   85.93    3.25
   0   3   9   89.14    5.73
   0   3   9   81.47    5.50
   0  -3  -9   81.86    6.02
   0  -3 -10   90.70    3.54
   0  -3 -10   84.57    3.17
   0   3  10   89.36    3.57
   0   3  10   84.81    3.43
   0  -3 -10   80.06    3.33
   0   3  10   84.12    3.33
   0   3  10   83.44    3.18
   0  -3 -10   88.01    3.50
   0   3  10   85.95    3.27
   0  -3 -10   85.68    3.09
   0  -3 -11   56.67    2.39
   0  -3 -11   61.32    2.79
   0   3  11   59.09    2.78
   0  -3 -11   62.70    2.82
   0   3  11   59.77    2.80
   0  -3 -11   63.79    2.85
   0   3  11   59.55    2.68
   0  -3 -11   59.00    2.63
   0   3  11   59.75    2.57
   0  -3 -12   66.88    2.13
   0  -3 -12   68.55    2.49
   0  -3 -12   69.97    2.62
   0   3  12   70.77    2.68
   0   3  12   68.91    2.64
   0   3  12   70.35    2.45
   0  -3 -12   71.66    2.69
   0   3  12   70.68    2.60
   0  -3 -12   70.76    2.66
   0   3  13  113.81    2.36
   0   3  13  127.46    2.78
   0  -3 -13  113.94    2.41
   0  -3 -13  122.48    2.75
   0   3  13  119.44    2.63
   0  -3 -13  123.33    2.81
   0   3  13  122.18    2.74
   0  -3 -13  122.89    2.78
   0  -4  10   57.96    1.93
   0  -4  10   58.87    1.96
   0   4 -10   57.92    1.90
   0   4 -10   53.61    1.72
   0   4 -10   56.70    1.93
   0   4 -10   57.17    1.85
   0  -4   9   17.53    1.35
   0  -4   9   16.09    1.16
   0   4  -9   17.39    1.37
   0   4  -9   17.15    1.38
   0   4  -9   17.69    1.31
   0   4  -9   18.17    1.36
   0   4  -9   15.71    1.22
   0  -4   9   15.80    1.31
   0  -4   8  434.84    6.31
   0   4  -8  430.73    7.24
   0  -4   8  442.32    6.86
   0  -4   8  433.09    7.16
   0   4  -8  434.30    7.27
   0   4  -8  432.83    7.51
   0  -4   8  447.30    7.23
   0   4  -8  443.85    7.39
   0   4  -8  441.52    7.15
   0   4  -7  230.02    5.43
   0  -4   7  231.23    5.32
   0   4  -7  225.95    5.47
   0  -4   7  223.33    4.75
   0  -4   7  235.30    5.49
   0   4  -7  228.28    5.75
   0  -4   7  224.88    5.00
   0   4  -7  226.09    5.58
   0  -4   7  227.50    5.38
   0   4  -7  232.39    5.70
   0   4  -6   10.05    1.16
   0   4  -6   11.06    1.26
   0  -4   6    9.95    1.18
   0  -4   6    9.34    1.16
   0  -4   6   11.30    1.23
   0   4  -6   10.93    1.33
   0   4  -6    9.23    1.24
   0   4  -6    9.79    1.22
   0  -4   6   11.25    1.19
   0  -4   6   10.75    1.16
   0   4  -6    9.40    1.24
   0  -4   5  511.66    7.30
   0   4  -5  512.05    8.29
   0   4  -5  496.38    7.77
   0   4  -5  544.18   13.97
   0   4  -5  511.33   13.41
   0  -4   5  507.73    7.71
   0  -4   5  520.74   13.34
   0   4  -5  506.57   13.29
   0  -4   5  497.33   13.13
   0  -4   5  526.58   13.44
   0  -4   5  507.98    7.67
   0   4  -5  533.74   14.50
   0   4  -5  538.92   14.25
   0  -4   5  503.95    7.61
   0  -4   5  512.03    7.54
   0   4  -5  503.92    7.77
   0   4  -5  542.28   13.78
   0  -4   5  510.01   13.78
   0   4  -5  524.09    8.45
   0  -4   5  513.31   13.53
   0  -4   5  484.17   12.75
   0  -4   5  520.43   13.38
   0  -4   5  486.01   13.30
   0   4  -5  558.31   13.88
   0   4  -5  513.38    7.96
   0  -4   4   45.39    3.83
   0   4  -4   40.94    3.60
   0  -4   4   40.72    3.63
   0  -4   4   42.61    3.62
   0  -4   4   40.88    3.48
   0   4  -4   43.22    3.70
   0   4  -4   42.66    3.70
   0  -4   4   41.29    3.61
   0   4  -4   39.21    3.57
   0  -4   4   43.27    3.63
   0   4  -4   43.35    3.93
   0   4  -4   40.51    3.58
   0   4  -4   39.52    3.50
   0   4  -4   43.35    3.84
   0  -4   4   45.50    3.77
   0  -4   4   42.92    3.82
   0   4  -3  142.12    6.05
   0   4  -3  139.52    6.12
   0  -4   3  137.48    6.03
   0  -4   3  139.36    6.10
   0   4  -3  143.22    6.39
   0  -4   3  141.46    6.23
   0   4  -3  144.85    6.31
   0  -4   3  135.14    5.77
   0  -4   3  138.93    6.07
   0  -4   3  134.82    6.24
   0   4  -3  147.68    6.25
   0   4  -3  149.48    6.69
   0   4  -3  146.54    6.26
   0  -4   3  138.22    6.03
   0   4  -3  142.35    6.20
   0   4  -3  138.95    6.00
   0  -4   3  133.32    6.01
   0   4  -2  243.12    7.91
   0   4  -2  234.55    7.40
   0  -4   2  245.80    7.69
   0   4  -2  236.46    7.37
   0   4  -2  234.63    7.13
   0  -4   2  242.54    7.45
   0  -4   2  233.39    6.30
   0   4  -2  244.08    7.52
   0  -4   2  248.33    7.58
   0  -4   2  242.81    7.50
   0   4  -2  246.50    7.80
   0   4  -2  248.25    7.62
   0  -4   2  236.44    7.39
   0   4  -2  229.17    7.27
   0  -4   2  228.60    7.23
   0  -4   2  243.22    7.59
   0  -4   2  224.56    6.97
   0  -4   2  234.44    7.68
   0   4  -2  230.19    7.14
   0   4  -1   87.76    4.29
   0  -4   1   85.05    4.07
   0  -4   1   91.26    3.81
   0   4  -1   86.05    4.23
   0   4  -1   87.67    4.37
   0   4  -1   83.39    4.15
   0  -4   1   81.00    4.29
   0  -4   1   86.58    3.99
   0   4  -1   88.46    3.98
   0   4  -1   85.81    4.10
   0   4  -1   87.60    4.26
   0  -4   1   84.46    4.21
   0  -4   1   90.90    4.50
   0  -4   1   89.57    4.34
   0   4  -1   84.61    4.22
   0   4  -1   89.01    4.51
   0  -4   1   88.30    4.38
   0  -4   1   86.32    4.26
   0  -4   1   90.48    4.32
   0  -4   0  356.25    8.26
   0   4   0  360.44    8.27
   0   4   0  353.73    8.65
   0   4   0  361.27    8.29
   0  -4   0  367.40    8.51
   0  -4   0  351.40    7.57
   0   4   0  356.13    8.22
   0   4   0  365.73    7.25
   0  -4   0  360.48    8.25
   0  -4   0  357.98    7.68
   0  -4   0  370.13    8.31
   0   4   0  360.20    8.41
   0   4   0  353.24    8.46
   0  -4   0  363.19    7.71
   0  -4   0  359.73    8.85
   0   4   0  349.74    7.97
   0   4   0  361.79    7.93
   0  -4   0  354.89    8.57
   0  -4   0  365.81    8.67
   0  -4  -1   20.69    2.06
   0   4   1   24.00    2.14
   0  -4  -1   20.93    1.84
   0  -4  -1   19.57    1.91
   0  -4  -1   19.01    1.90
   0  -4  -1   20.58    2.10
   0   4   1   23.32    2.11
   0   4   1   20.89    1.95
   0  -4  -1   19.58    1.71
   0   4   1   19.43    1.50
   0   4   1   21.96    2.04
   0  -4  -1   20.50    1.99
   0  -4  -1   21.19    2.06
   0   4   1   20.75    1.98
   0   4   1   19.29    1.82
   0   4   1   20.67    1.92
   0  -4  -1   21.22    2.15
   0   4   1   20.27    2.00
   0   4   1   21.38    2.13
   0  -4  -1   22.94    2.04
   0  -4  -2  139.52    5.36
   0  -4  -2  150.34    5.24
   0  -4  -2  138.86    5.18
   0  -4  -2  147.93    5.22
   0  -4  -2  145.43    4.46
   0   4   2  143.98    5.16
   0  -4  -2  146.80    5.12
   0   4   2  148.25    4.86
   0  -4  -2  155.50    5.64
   0   4   2  139.54    4.92
   0   4   2  145.01    5.21
   0   4   2  145.18    5.28
   0  -4  -2  143.13    5.19
   0   4   2  137.50    5.05
   0   4   2  140.46    5.11
   0  -4  -2  149.09    5.28
   0   4   2  139.85    5.10
   0  -4  -2  150.53    5.16
   0   4   2  141.49    5.09
   0  -4  -3  888.10   13.04
   0  -4  -3  869.52   13.38
   0  -4  -3  884.57   12.82
   0   4   3  872.16   11.69
   0   4   3  868.84   13.13
   0   4   3  838.55   12.70
   0  -4  -3  862.35   13.51
   0  -4  -3  856.89   10.72
   0  -4  -3  863.62   13.50
   0  -4  -3  834.32   13.09
   0  -4  -3  861.21   13.76
   0   4   3  841.36   12.40
   0   4   3  872.00   12.89
   0  -4  -3  865.38   13.08
   0   4   3  905.67   13.34
   0   4   3  846.22   12.99
   0  -4  -3  874.96   12.72
   0   4   3  883.75   13.02
   0   4   3  854.44   12.74
   0  -4  -4  977.29   14.88
   0  -4  -4  997.11   14.97
   0   4   4 1026.64   14.63
   0   4   4  986.59   11.26
   0  -4  -4 1029.89   14.80
   0   4   4 1019.63   14.50
   0   4   4  998.89   14.37
   0  -4  -4  965.03   15.18
   0  -4  -4  998.90   11.94
   0   4   4 1033.24   14.91
   0  -4  -4 1034.74   15.55
   0  -4  -4 1016.07   14.32
   0   4   4  988.89   14.80
   0  -4  -4  998.23   14.43
   0   4   4 1004.27   12.77
   0  -4  -4  998.61   14.32
   0   4   4 1028.92   14.62
   0   4   4 1021.07   14.51
   0  -4  -4 1026.87   15.51
   0   4   4 1018.49   14.50
   0   4   5   61.37    3.27
   0   4   5   60.83    3.82
   0   4   5   61.88    3.90
   0  -4  -5   62.52    4.13
   0  -4  -5   62.42    4.14
   0  -4  -5   60.19    3.78
   0   4   5   59.07    3.76
   0  -4  -5   58.74    4.01
   0   4   5   60.87    3.77
   0   4   5   60.72    3.80
   0   4   5   60.11    3.84
   0  -4  -5   58.03    3.89
   0   4   5   54.59    3.61
   0   4   5   61.97    3.87
   0  -4  -5   58.70    3.73
   0  -4  -5   61.46    3.85
   0  -4  -5   62.00    3.95
   0  -4  -5   59.04    3.79
   0   4   6  101.17    5.21
   0  -4  -6  105.95    5.76
   0  -4  -6  107.60    5.38
   0   4   6  101.19    5.20
   0  -4  -6  104.22    5.32
   0  -4  -6   90.67    5.59
   0   4   6  100.96    5.18
   0   4   6   98.13    5.16
   0  -4  -6  100.54    5.18
   0  -4  -6  103.44    5.43
   0  -4  -6   94.06    5.05
   0   4   6   98.57    5.11
   0   4   6  108.27    5.45
   0  -4  -6   99.75    5.59
   0   4   6  101.68    5.21
   0  -4  -6  101.95    5.54
   0   4   6   99.00    5.20
   0   4   7  129.18    6.29
   0  -4  -7  128.68    6.31
   0  -4  -7  122.35    6.16
   0  -4  -7  123.18    6.70
   0  -4  -7  130.39    6.63
   0   4   7  122.55    6.06
   0  -4  -7  126.59    6.21
   0   4   7  123.64    6.10
   0   4   7  126.12    6.18
   0   4   7  130.92    6.31
   0  -4  -7  111.45    6.31
   0   4   7  116.72    6.00
   0  -4  -7  129.75    6.48
   0   4   7  119.70    5.94
   0  -4  -7  122.34    6.79
   0  -4  -7  126.12    6.06
   0   4   7  123.98    6.15
   0   4   8   77.96    5.18
   0   4   8   80.73    5.25
   0   4   8   85.25    5.42
   0   4   8   81.83    3.25
   0  -4  -8   83.14    3.17
   0  -4  -8   74.82    5.48
   0   4   8   78.08    3.18
   0   4   8   80.69    4.99
   0   4   8   83.97    5.38
   0  -4  -8   74.88    5.15
   0   4   8   78.11    3.23
   0  -4  -8   78.79    5.46
   0  -4  -8   75.38    5.13
   0  -4  -8   77.86    5.67
   0  -4  -8   80.78    5.32
   0   4   8   73.73    5.07
   0  -4  -8   73.92    5.15
   0  -4  -8   79.24    5.77
   0   4   8   72.89    5.06
   0   4   8   80.06    3.21
   0   4   8   80.29    5.28
   0  -4  -8   75.69    2.99
   0   4   8   81.74    3.03
   0  -4  -9  110.57    3.84
   0  -4  -9  112.47    3.81
   0  -4  -9  106.71    3.61
   0  -4  -9  108.36    3.71
   0   4   9  108.32    3.63
   0   4   9  102.93    3.79
   0   4   9  105.93    3.78
   0   4   9  105.26    3.73
   0   4   9  107.08    3.90
   0  -4 -10   23.86    1.75
   0   4  10   23.43    1.88
   0  -4 -10   22.56    1.79
   0   4  10   24.63    1.77
   0   4  10   24.11    1.80
   0  -4 -10   23.09    1.76
   0   4  10   23.69    1.72
   0   4  10   24.08    1.87
   0  -4 -10   22.71    1.66
   0  -4 -11   59.00    2.65
   0   4  11   54.77    2.41
   0  -4 -11   57.62    2.59
   0   4  11   56.66    2.69
   0   4  11   55.03    2.44
   0   4  11   54.73    2.34
   0  -4 -11   59.51    2.68
   0  -4 -11   58.58    2.49
   0   4  11   56.64    2.69
   0  -4 -11   59.07    2.48
   0  -4 -11   55.41    2.32
   0  -4 -12   23.00    1.48
   0  -4 -12   23.86    1.54
   0   4  12   24.70    1.44
   0   4  12   23.32    1.56
   0   4  12   24.61    1.59
   0  -4 -12   21.66    1.28
   0  -4 -12   21.30    1.43
   0  -4 -12   22.91    1.35
   0   4  13  209.04    3.52
   0  -4 -13  205.22    3.36
   0   4  13  202.91    3.48
   0  -4 -13  204.19    3.33
   0  -4 -13  207.28    3.44
   0   5  -9    9.48    0.73
   0   5  -9    9.95    0.80
   0  -5   9   10.44    0.84
   0  -5   9    9.11    0.72
   0   5  -9    9.91    0.71
   0   5  -9    9.95    0.79
   0  -5   9   10.84    0.86
   0   5  -9   11.59    0.94
   0   5  -8  128.99    3.31
   0   5  -8  128.77    3.41
   0   5  -8  130.21    3.64
   0  -5   8  128.79    3.30
   0  -5   8  129.08    3.40
   0  -5   8  132.26    3.07
   0   5  -8  126.25    3.44
   0   5  -8  130.32    3.27
   0  -5   8  133.97    3.47
   0  -5   7   41.38    2.16
   0   5  -7   39.70    2.30
   0  -5   7   41.22    2.16
   0   5  -7   38.04    2.22
   0   5  -7   40.84    2.18
   0  -5   7   39.88    2.13
   0   5  -7   39.83    2.10
   0   5  -7   39.52    2.07
   0  -5   7   40.08    1.92
   0  -5   7   39.26    2.01
   0  -5   6    1.20    0.56
   0   5  -6    2.12    0.76
   0  -5   6    1.37    0.52
   0  -5   6    0.84    0.51
   0   5  -6    0.50    0.48
   0  -5   6    1.58    0.58
   0  -5   6    1.45    0.63
   0   5  -6    1.40    0.64
   0   5  -6    1.74    0.57
   0   5  -6    1.79    0.74
   0   5  -6    0.99    0.53
   0  -5   5  253.43    5.52
   0   5  -5  261.10    6.22
   0  -5   5  247.93    5.47
   0   5  -5  249.98    5.60
   0   5  -5  243.76    6.00
   0  -5   5  253.09    5.24
   0  -5   5  249.11    5.69
   0   5  -5  253.44    5.62
   0   5  -5  244.21    5.60
   0  -5   5  261.25    5.61
   0   5  -5  246.83    5.78
   0  -5   5  253.90    5.41
   0  -5   4   13.96    1.29
   0   5  -4   14.24    1.48
   0   5  -4   13.68    1.45
   0   5  -4   12.02    2.18
   0   5  -4   17.90    2.67
   0  -5   4   14.04    2.45
   0  -5   4   12.85    2.33
   0   5  -4   13.87    2.24
   0   5  -4   16.58    2.54
   0   5  -4   13.99    1.46
   0  -5   4   14.26    2.49
   0  -5   4   12.95    1.25
   0   5  -4   14.03    2.38
   0  -5   4   11.58    1.20
   0   5  -4   12.70    1.27
   0  -5   4   13.76    2.29
   0  -5   4   13.57    1.35
   0   5  -4   13.80    1.33
   0   5  -4   13.79    2.31
   0  -5   4   11.90    2.10
   0   5  -4   14.39    1.34
   0  -5   4   11.68    2.26
   0  -5   4   16.44    2.56
   0   5  -4   14.69    2.54
   0  -5   4   12.53    1.24
   0  -5   4   13.45    1.32
   0   5  -4   11.85    2.30
   0  -5   3  526.65   13.23
   0   5  -3  574.87   13.92
   0   5  -3  520.46   13.25
   0   5  -3  556.03   14.03
   0  -5   3  567.31   13.78
   0  -5   3  551.78    7.83
   0   5  -3  573.28    8.74
   0   5  -3  554.96   13.35
   0   5  -3  567.09   13.82
   0   5  -3  545.82   13.59
   0  -5   3  562.78   13.78
   0  -5   3  584.17   14.01
   0  -5   3  567.88    7.85
   0  -5   3  548.71    7.93
   0  -5   3  592.39   14.13
   0  -5   3  551.46    7.68
   0   5  -3  583.22   14.16
   0   5  -3  551.39    8.45
   0  -5   3  590.06   14.32
   0  -5   3  508.46   12.30
   0   5  -3  540.48    8.32
   0   5  -3  575.13   14.56
   0  -5   3  569.01   14.36
   0   5  -3  587.24   14.18
   0  -5   2    1.51    0.83
   0   5  -2    1.02    0.53
   0  -5   2    0.86    0.54
   0   5  -2    2.30    0.99
   0   5  -2    3.45    1.27
   0  -5   2    1.34    0.80
   0  -5   2    1.92    0.96
   0   5  -2    1.28    0.70
   0   5  -2    1.37    0.76
   0  -5   2    1.70    0.90
   0  -5   2    1.17    0.81
   0  -5   2    2.36    1.00
   0   5  -2    1.25    0.90
   0  -5   2    2.50    1.18
   0  -5   2    3.63    1.16
   0   5  -2    2.67    1.06
   0   5  -2    2.04    1.11
   0  -5   1    6.42    1.30
   0   5  -1    4.96    1.30
   0  -5   1    4.47    1.27
   0  -5   1    2.91    1.10
   0  -5   1    3.65    1.12
   0   5  -1    3.66    1.14
   0   5  -1    6.85    1.29
   0   5  -1    5.88    1.37
   0  -5   1    2.86    1.05
   0   5  -1    3.69    1.13
   0   5  -1    2.85    0.95
   0  -5   1    3.18    1.22
   0   5  -1    3.87    1.20
   0   5  -1    4.25    1.26
   0  -5   1    3.75    1.13
   0  -5   1    5.04    1.34
   0  -5   1    5.78    1.31
   0   5  -1    3.85    1.15
   0  -5   0   45.34    3.23
   0   5   0   48.29    3.62
   0  -5   0   46.16    3.48
   0   5   0   37.22    3.10
   0   5   0   48.08    3.43
   0   5   0   50.33    3.09
   0  -5   0   49.58    3.62
   0  -5   0   48.82    3.86
   0  -5   0   47.75    3.71
   0  -5   0   49.94    3.81
   0   5   0   50.42    3.67
   0   5   0   46.63    3.72
   0   5   0   49.23    3.70
   0  -5   0   47.51    3.59
   0   5   0   53.44    3.83
   0  -5   0   47.95    3.55
   0  -5   0   46.20    3.25
   0   5   0   50.04    3.65
   0   5   1    0.28    0.59
   0   5   1    0.93    0.79
   0  -5  -1    0.39    0.38
   0   5   1   -0.85    0.84
   0  -5  -1    0.83    0.62
   0  -5  -1   -0.23    0.81
   0   5   1   -1.97    0.96
   0   5   1    0.53    0.69
   0  -5  -1   -0.28    0.46
   0  -5  -1   -1.80    0.93
   0   5   1    0.24    0.64
   0  -5  -1   -0.32    0.85
   0  -5  -1   -0.73    0.96
   0  -5  -1    0.30    0.63
   0  -5  -1    0.05    0.63
   0   5   1    0.28    0.56
   0  -5  -1   -1.29    0.82
   0   5   1    0.35    0.74
   0  -5  -2 1857.99   21.49
   0   5   2 1901.76   21.84
   0  -5  -2 1798.66   21.14
   0   5   2 1784.15   20.44
   0  -5  -2 1832.06   19.52
   0  -5  -2 1830.13   21.58
   0   5   2 1862.91   21.55
   0   5   2 1852.54   21.60
   0  -5  -2 1841.08   22.60
   0   5   2 1864.49   21.65
   0  -5  -2 1806.30   22.40
   0  -5  -2 1868.42   22.06
   0  -5  -2 1740.47   17.77
   0  -5  -2 1882.41   21.26
   0   5   2 1845.80   21.18
   0   5   2 1891.18   21.66
   0  -5  -2 1896.70   21.57
   0   5   2 1881.18   22.11
   0   5   2 1729.82   19.54
   0  -5  -3  478.37   10.90
   0  -5  -3  480.43   10.96
   0   5   3  474.90   11.02
   0   5   3  489.93   11.22
   0  -5  -3  477.43   11.28
   0  -5  -3  480.53   11.63
   0   5   3  497.08   11.44
   0   5   3  466.85   10.95
   0   5   3  471.77   11.02
   0   5   3  480.80   11.35
   0  -5  -3  494.32   11.45
   0   5   3  484.56   10.16
   0   5   3  491.35   11.34
   0  -5  -3  491.90   11.24
   0   5   3  479.25   10.78
   0  -5  -3  469.46   11.77
   0  -5  -3  475.78   11.68
   0   5   4    9.04    1.65
   0  -5  -4    9.73    1.84
   0  -5  -4   11.47    1.85
   0  -5  -4    9.06    1.83
   0  -5  -4    8.27    1.74
   0  -5  -4   11.66    1.90
   0   5   4    8.83    1.58
   0   5   4   12.79    1.86
   0   5   4    7.42    1.35
   0   5   4   11.03    1.80
   0  -5  -4   10.24    1.75
   0   5   4   11.11    1.85
   0   5   4    8.70    1.58
   0  -5  -4   11.23    1.92
   0  -5  -4   11.68    1.86
   0   5   4   10.32    1.71
   0  -5  -4    6.73    1.50
   0   5   4    7.70    1.58
   0   5   5  253.01    8.43
   0   5   5  265.74    8.72
   0   5   5  275.38    8.99
   0  -5  -5  251.56    8.94
   0   5   5  240.43    8.58
   0   5   5  266.92    8.73
   0  -5  -5  252.59    9.11
   0  -5  -5  263.11    9.25
   0   5   5  267.67    8.76
   0  -5  -5  266.45    8.73
   0  -5  -5  268.85    9.33
   0  -5  -5  264.70    8.81
   0  -5  -5  274.85    8.82
   0  -5  -5  265.34    9.05
   0   5   5  271.16    8.82
   0  -5  -5  258.18    8.59
   0   5   5  265.41    8.67
   0  -5  -6  607.93   14.29
   0   5   6  586.00   13.49
   0  -5  -6  563.27   14.32
   0  -5  -6  594.14   14.67
   0   5   6  602.52   13.73
   0  -5  -6  575.49   13.57
   0  -5  -6  589.64   13.60
   0  -5  -6  581.98   13.91
   0  -5  -6  608.52   15.40
   0  -5  -6  614.12   14.66
   0   5   6  561.87   13.58
   0   5   6  591.55   13.72
   0   5   6  565.20   13.30
   0   5   6  608.17   13.70
   0   5   6  612.91   13.89
   0  -5  -6  589.22   13.54
   0   5   6  576.48   13.35
   0  -5  -7  302.47   10.45
   0  -5  -7  303.68   10.31
   0  -5  -7  319.88    6.18
   0  -5  -7  307.65   11.09
   0  -5  -7  306.13   11.18
   0   5   7  309.14    6.42
   0   5   7  300.34   10.13
   0   5   7  304.29    6.10
   0   5   7  308.64    6.42
   0   5   7  318.49   10.48
   0  -5  -7  296.08   10.18
   0  -5  -7  297.05    5.60
   0   5   7  309.93   10.35
   0   5   7  302.89   10.17
   0  -5  -7  308.13   10.30
   0   5   7  314.06   10.32
   0  -5  -7  310.35    5.74
   0   5   7  317.41    6.13
   0  -5  -7  331.86    6.25
   0   5   7  311.91   10.33
   0   5   7  307.77   10.17
   0  -5  -7  304.86   10.29
   0  -5  -7  324.18   11.15
   0   5   7  320.27   10.50
   0  -5  -7  299.61   11.31
   0   5   7  300.85    6.22
   0  -5  -8  556.34    7.64
   0   5   8  573.12    8.68
   0   5   8  565.86    8.78
   0   5   8  550.65    8.75
   0   5   8  585.53    8.97
   0   5   8  549.10    8.07
   0  -5  -8  560.46    8.36
   0  -5  -8  587.80    8.53
   0   5   9   30.27    2.07
   0  -5  -9   32.93    2.09
   0   5   9   30.56    2.10
   0  -5  -9   30.64    2.06
   0   5   9   32.41    2.18
   0  -5  -9   31.01    1.97
   0  -5  -9   29.81    1.98
   0   5   9   31.49    2.12
   0   5  10  153.55    4.52
   0  -5 -10  149.22    4.30
   0  -5 -10  152.89    4.26
   0   5  10  146.62    4.38
   0   5  10  154.90    4.43
   0   5  10  151.84    4.35
   0  -5 -10  150.15    4.14
   0  -5 -10  147.24    4.11
   0   5  11  197.10    4.38
   0  -5 -11  194.34    4.45
   0  -5 -11  192.04    3.96
   0   5  11  182.19    3.91
   0   5  11  195.99    4.47
   0  -5 -11  200.75    4.45
   0  -5 -11  195.25    4.36
   0   5  11  195.39    4.68
   0  -5 -11  195.80    4.55
   0  -5 -11  190.11    4.20
   0   5  11  200.88    4.80
   0  -5 -12    2.42    0.53
   0   5  12    2.86    0.64
   0   5  12    2.86    0.63
   0  -5 -12    2.64    0.58
   0  -5 -12    2.25    0.54
   0  -5 -12    3.51    0.54
   0  -5 -12    2.99    0.66
   0   5  13    2.87    0.50
   0  -5 -13    2.32    0.39
   0   5  13    2.71    0.47
   0  -5 -13    2.61    0.45
   0   6  -8   19.89    1.12
   0  -6   8   17.87    0.89
   0   6  -8   19.33    0.88
   0  -6   8   16.96    0.83
   0  -6   8   19.75    1.04
   0  -6   8   19.67    0.97
   0   6  -8   18.37    1.02
   0   6  -7  281.33    4.26
   0  -6   7  294.82    4.87
   0   6  -7  282.24    4.48
   0   6  -7  279.74    4.30
   0   6  -7  290.50    5.10
   0   6  -7  292.94    5.18
   0  -6   7  291.52    4.20
   0  -6   7  288.32    4.53
   0  -6   7  285.23    4.56
   0  -6   7  292.87    4.59
   0   6  -6  130.08    3.40
   0   6  -6  133.82    3.55
   0  -6   6  132.48    3.62
   0  -6   6  130.94    3.49
   0   6  -6  129.56    3.54
   0  -6   6  130.45    3.41
   0   6  -6  130.36    3.47
   0   6  -6  128.16    3.93
   0  -6   6  128.79    3.70
   0   6  -6  134.21    4.01
   0  -6   6  130.12    3.49
   0  -6   5   60.37    2.56
   0   6  -5   53.29    2.75
   0   6  -5   57.50    2.47
   0  -6   5   56.47    2.43
   0  -6   5   53.62    2.44
   0  -6   5   52.31    2.48
   0   6  -5   54.55    2.82
   0   6  -5   54.12    2.46
   0   6  -5   55.76    2.63
   0  -6   5   56.47    2.64
   0  -6   5   56.51    2.40
   0   6  -5   56.77    2.49
   0   6  -4  171.89    4.99
   0  -6   4  186.48    4.88
   0   6  -4  170.08    4.53
   0  -6   4  177.20    4.66
   0   6  -4  179.41    4.63
   0   6  -4  176.07    4.45
   0  -6   4  181.28    4.51
   0  -6   4  179.80    4.37
   0  -6   4  178.22    4.62
   0   6  -4  171.58    5.06
   0   6  -4  174.25    4.90
   0  -6   4  178.44    4.19
   0  -6   4  176.36    4.40
   0   6  -4  180.67    4.51
   0   6  -3  121.79    4.25
   0  -6   3  118.48    3.78
   0  -6   3  122.73    3.95
   0  -6   3  123.67    3.87
   0   6  -3  119.78    4.12
   0   6  -3  120.98    4.18
   0   6  -3  123.72    3.86
   0  -6   3  120.72    3.63
   0  -6   3  121.41    3.88
   0   6  -3  121.60    4.01
   0  -6   2  162.19    7.85
   0  -6   2  168.50    4.51
   0   6  -2  171.92    8.50
   0  -6   2  170.80    8.56
   0   6  -2  169.87    8.11
   0  -6   2  176.70    8.12
   0  -6   2  167.81    7.87
   0   6  -2  160.00    4.68
   0  -6   2  170.52    8.29
   0  -6   2  165.82    7.54
   0   6  -2  158.23    7.75
   0  -6   2  161.24    4.26
   0   6  -2  156.87    7.57
   0   6  -2  167.21    4.88
   0   6  -2  180.41    8.44
   0  -6   2  168.10    4.50
   0  -6   2  163.10    4.26
   0   6  -2  164.89    4.41
   0   6  -2  170.12    8.04
   0   6  -2  164.12    4.78
   0   6  -2  172.83    4.96
   0  -6   2  166.55    4.45
   0   6  -2  181.12    8.33
   0  -6   2  169.73    4.52
   0   6  -2  177.90    8.22
   0  -6   2  170.64    8.13
   0  -6   1   49.17    4.35
   0   6  -1   48.01    2.53
   0   6  -1   40.80    2.37
   0   6  -1   43.73    3.98
   0   6  -1   43.62    2.43
   0  -6   1   44.31    2.28
   0  -6   1   43.39    2.23
   0   6  -1   46.19    4.15
   0  -6   1   49.11    4.55
   0  -6   1   43.86    2.27
   0   6  -1   44.06    4.04
   0  -6   1   43.93    2.29
   0   6  -1   45.56    2.56
   0  -6   1   40.49    2.17
   0   6  -1   43.42    3.95
   0  -6   1   41.92    4.10
   0  -6   1   52.98    4.41
   0   6  -1   47.49    4.33
   0  -6   1   48.43    4.20
   0  -6   1   47.44    4.14
   0   6  -1   43.54    3.88
   0   6  -1   44.36    4.12
   0   6  -1   43.28    3.94
   0  -6   1   42.82    2.19
   0  -6   1   47.70    4.37
   0   6   0 1050.22   11.36
   0  -6   0 1066.20   10.39
   0   6   0 1036.40   11.74
   0   6   0 1071.88   11.93
   0  -6   0 1089.90   10.99
   0  -6   0 1082.78   19.78
   0  -6   0 1101.24   11.09
   0   6   0 1087.38   11.66
   0  -6   0 1079.39   10.84
   0  -6   0 1085.87   20.27
   0  -6   0 1129.27   20.75
   0   6   0 1126.76   19.80
   0  -6   0 1159.60   19.66
   0  -6   0 1136.72   19.71
   0   6   0 1157.47   20.53
   0   6   0 1071.27   18.60
   0   6   0 1137.88   19.75
   0  -6   0 1020.99   10.78
   0  -6   0 1146.43   20.01
   0  -6   0 1123.96   19.38
   0   6   0 1161.94   19.99
   0   6   0 1070.19   18.61
   0   6   0 1147.62   19.79
   0   6   0 1167.75   20.03
   0  -6  -1   31.75    3.37
   0   6   1   33.21    3.33
   0  -6  -1   36.54    3.49
   0  -6  -1   29.07    3.38
   0  -6  -1   34.48    3.36
   0  -6  -1   28.48    3.33
   0   6   1   31.19    3.25
   0  -6  -1   33.42    3.35
   0   6   1   30.64    3.21
   0   6   1   27.75    3.02
   0  -6  -1   33.01    3.40
   0   6   1   30.98    3.22
   0   6   1   29.02    3.02
   0   6   1   36.63    3.65
   0   6   1   31.59    3.30
   0  -6  -2  490.79   13.33
   0  -6  -2  477.99   12.55
   0   6   2  505.48   12.80
   0  -6  -2  477.99   12.75
   0   6   2  433.85   11.24
   0  -6  -2  477.03   12.24
   0  -6  -2  473.27   13.21
   0  -6  -2  505.74   12.69
   0   6   2  504.85   13.14
   0  -6  -2  479.88   12.34
   0   6   2  479.85   12.53
   0   6   2  488.13   12.68
   0   6   2  497.84   12.75
   0   6   2  479.12   12.46
   0   6   2  453.17   11.81
   0  -6  -2  492.66   12.61
   0  -6  -3  552.90   14.32
   0   6   3  574.89   13.70
   0   6   3  565.72   13.60
   0  -6  -3  559.82   13.42
   0  -6  -3  573.04   13.71
   0   6   3  594.96   13.95
   0   6   3  584.60   14.01
   0  -6  -3  608.84   14.81
   0   6   3  504.29   11.85
   0   6   3  529.94   12.92
   0  -6  -3  525.64   13.31
   0  -6  -3  580.80   14.74
   0   6   3  576.30   13.69
   0  -6  -3  567.02   13.46
   0   6   3  569.15   13.90
   0  -6  -3  581.41   14.03
   0   6   4  215.61    8.40
   0  -6  -4  217.60    8.89
   0   6   4  228.78    8.80
   0   6   4  216.46    8.73
   0   6   4  224.68    5.37
   0   6   4  219.59    8.59
   0   6   4  221.84    5.34
   0  -6  -4  224.55    9.08
   0  -6  -4  223.68    8.62
   0  -6  -4  229.28    9.28
   0  -6  -4  224.78    8.63
   0   6   4  216.64    8.68
   0  -6  -4  215.78    8.66
   0   6   4  215.51    8.55
   0  -6  -4  217.35    9.20
   0   6   4  225.96    8.69
   0  -6  -4  215.14    8.55
   0  -6  -4  221.30    4.96
   0  -6  -4  219.05    4.90
   0   6   4  215.13    5.23
   0   6   4  229.68    8.78
   0   6   5  519.85   13.83
   0   6   5  519.44    8.34
   0  -6  -5  552.23   14.03
   0  -6  -5  520.05    7.67
   0   6   5  543.61   13.72
   0   6   5  534.62    8.28
   0   6   5  506.54    8.09
   0   6   5  488.41   12.89
   0   6   5  568.24   14.05
   0  -6  -5  514.96   13.31
   0   6   5  535.52   13.60
   0  -6  -5  519.53   14.15
   0  -6  -5  540.76   13.76
   0  -6  -5  538.63   14.22
   0  -6  -5  539.74   14.59
   0   6   5  515.01    8.27
   0  -6  -5  516.75   14.07
   0   6   5  558.83   13.93
   0   6   5  528.96   13.76
   0   6   5  558.39   13.93
   0  -6  -5  525.44    7.69
   0  -6  -5  522.59   13.41
   0   6   6   12.39    1.28
   0   6   6   11.10    2.07
   0  -6  -6   13.74    2.38
   0  -6  -6   12.34    2.39
   0   6   6   14.49    2.36
   0  -6  -6   15.25    1.37
   0   6   6   13.95    2.26
   0   6   6   14.26    2.28
   0  -6  -6   13.81    1.34
   0   6   6   12.05    2.16
   0   6   6    8.27    1.83
   0  -6  -6   14.68    1.40
   0  -6  -6   16.70    2.52
   0  -6  -6   11.93    1.25
   0  -6  -6   14.69    2.52
   0   6   6   13.23    1.37
   0  -6  -6   13.36    2.39
   0   6   6   14.02    1.47
   0  -6  -6   14.91    2.42
   0  -6  -6    7.81    1.81
   0  -6  -6   12.91    2.46
   0   6   6   14.06    1.37
   0   6   6   12.77    2.27
   0   6   6   14.77    1.48
   0   6   7    6.12    0.97
   0   6   7    8.29    1.18
   0  -6  -7    5.78    0.94
   0   6   7    6.30    1.01
   0   6   7    5.04    0.98
   0  -6  -7    5.63    0.94
   0   6   7    6.45    0.97
   0  -6  -7    6.58    0.96
   0  -6  -7    5.69    0.90
   0   6   7    4.58    0.81
   0   6   8  493.32    7.71
   0   6   8  482.01    8.31
   0   6   8  495.64    8.41
   0  -6  -8  493.14    7.92
   0  -6  -8  490.62    7.33
   0  -6  -8  503.37    7.90
   0   6   8  482.96    7.74
   0  -6  -8  498.29    7.29
   0   6   8  495.00    8.10
   0   6   9  179.90    4.69
   0  -6  -9  195.04    4.85
   0   6   9  189.91    4.97
   0   6   9  197.07    5.13
   0   6   9  195.47    5.15
   0  -6  -9  202.12    4.51
   0  -6  -9  192.97    4.83
   0  -6  -9  189.31    4.74
   0  -6  -9  189.12    4.26
   0  -6 -10   10.86    1.04
   0  -6 -10   11.65    1.18
   0   6  10   12.05    1.21
   0   6  10   11.19    1.24
   0   6  10   10.51    1.17
   0   6  10    9.64    1.14
   0  -6 -10    9.85    1.10
   0  -6 -10   10.21    1.13
   0   6  11  197.21    4.22
   0   6  11  192.51    4.26
   0  -6 -11  194.39    3.65
   0   6  11  201.66    4.21
   0   6  11  179.15    3.63
   0   6  11  204.53    4.25
   0  -6 -11  204.96    4.07
   0  -6 -11  177.88    3.86
   0  -6 -11  196.72    4.10
   0  -6 -11  201.43    4.14
   0  -6 -12    3.26    0.53
   0  -6 -12    2.73    0.49
   0   6  12    2.57    0.53
   0  -6 -12    1.87    0.38
   0   6  12    2.76    0.41
   0   6  12    2.99    0.58
   0  -6 -12    2.79    0.54
   0  -6 -12    2.00    0.39
   0  -7   7   17.04    0.84
   0   7  -7   16.57    0.87
   0  -7   6   44.34    1.74
   0  -7   6   41.72    1.64
   0   7  -6   42.79    1.81
   0  -7   6   42.39    1.53
   0   7  -6   40.74    1.79
   0   7  -5    9.93    0.99
   0   7  -5    9.38    1.06
   0   7  -5   10.52    1.13
   0  -7   5    9.62    0.87
   0  -7   5   10.52    0.99
   0  -7   5   10.26    1.03
   0  -7   5   11.22    1.09
   0  -7   4   96.70    3.23
   0  -7   4  101.09    3.19
   0   7  -4   99.44    3.32
   0  -7   4  100.52    2.78
   0   7  -4   96.01    3.46
   0   7  -4   98.98    3.46
   0  -7   4  102.23    3.26
   0  -7   4   99.37    3.08
   0  -7   3    5.96    0.94
   0   7  -3    6.63    1.03
   0   7  -3    4.96    0.95
   0  -7   3    5.78    0.88
   0   7  -3    5.62    0.99
   0   7  -3    6.29    0.94
   0  -7   3    5.52    0.91
   0  -7   3    3.81    0.79
   0  -7   3    4.47    0.75
   0   7  -2  494.86    8.11
   0  -7   2  515.24    7.77
   0   7  -2  514.78    8.36
   0  -7   2  521.34    7.95
   0  -7   2  513.31    7.89
   0  -7   2  514.19    7.55
   0  -7   2  527.75    7.90
   0   7  -2  499.55    8.45
   0   7  -2  503.30    8.39
   0  -7   1 1112.12   11.33
   0   7  -1 1071.09   12.32
   0  -7   1 1091.33   10.64
   0  -7   1 1072.32   11.26
   0  -7   1 1094.29   11.70
   0  -7   1 1105.48   11.74
   0   7  -1 1137.90   12.41
   0   7  -1 1065.10   12.47
   0  -7   1 1092.45   11.30
   0   7  -1 1014.87   12.08
   0  -7   0   10.51    1.15
   0   7   0   11.38    1.32
   0   7   0    8.86    1.17
   0  -7   0    9.40    1.16
   0   7   0    9.79    1.27
   0   7   0    8.29    1.20
   0  -7   0   10.52    1.21
   0   7   0    8.92    1.11
   0  -7   0    9.21    1.05
   0  -7   0    9.84    1.15
   0  -7  -1  473.99    7.63
   0   7   1  452.06    7.66
   0   7   1  453.49    8.17
   0   7   1  473.97    7.92
   0   7   1  464.64    7.79
   0   7   1  464.58    8.23
   0  -7  -1  474.52    7.56
   0  -7  -1  466.76    7.36
   0  -7  -1  465.68    7.61
   0  -7  -1  451.42    6.96
   0  -7  -2  224.01    4.99
   0   7   2  219.85    5.19
   0   7   2  221.78    5.30
   0   7   2  227.59    5.73
   0   7   2  216.07    5.37
   0  -7  -2  226.60    5.18
   0   7   2  224.60    5.35
   0  -7  -2  225.63    5.20
   0  -7  -2  224.98    5.17
   0   7   2  227.07    5.75
   0  -7  -2  227.45    5.24
   0   7   3  576.69    9.12
   0   7   3  573.46    8.87
   0   7   3  577.44    8.44
   0   7   3  561.35    8.58
   0  -7  -3  579.26    8.24
   0  -7  -3  585.42    8.22
   0  -7  -3  587.77    8.25
   0  -7  -3  583.72    8.21
   0   7   3  594.08    9.24
   0  -7  -3  587.09    8.38
   0   7   4    5.00    0.94
   0  -7  -4    4.41    0.79
   0   7   4    4.21    0.89
   0   7   4    4.12    0.85
   0  -7  -4    3.40    0.72
   0  -7  -4    5.22    0.91
   0  -7  -4    5.27    0.91
   0  -7  -4    4.61    0.74
   0   7   4    4.89    0.96
   0  -7  -5   64.92    2.59
   0   7   5   65.56    3.04
   0   7   5   68.29    3.11
   0  -7  -5   65.91    2.84
   0  -7  -5   66.77    2.88
   0  -7  -5   65.02    2.68
   0   7   5   68.55    3.16
   0   7   5   69.68    3.14
   0  -7  -5   62.76    2.77
   0  -7  -6  413.80    6.81
   0   7   6  402.34    7.37
   0   7   6  406.69    7.68
   0  -7  -6  411.60    7.05
   0  -7  -6  406.16    7.07
   0   7   6  408.86    7.60
   0   7   6  395.97    6.78
   0  -7  -6  411.74    7.07
   0   7   6  409.94    7.39
   0   7   7  757.62    9.76
   0   7   7  765.82   10.41
   0   7   7  737.02   10.20
   0  -7  -7  744.32    9.22
   0   7   7  742.80    9.35
   0  -7  -7  762.23    9.38
   0  -7  -7  745.12    9.26
   0   7   7  728.31    9.49
   0  -7  -7  723.63    9.49
   0  -7  -8   54.70    2.51
   0   7   8   55.45    2.77
   0  -7  -8   55.40    2.40
   0  -7  -8   55.31    2.58
   0   7   8   54.57    2.54
   0  -7  -8   52.80    2.36
   0   7   8   52.94    2.39
   0   7   8   56.43    2.54
   0   7   8   54.84    2.74
   0  -7  -8   54.43    2.44
   0  -7  -9    1.22    0.50
   0   7   9    0.39    0.40
   0   7   9    0.45    0.52
   0  -7  -9    0.26    0.37
   0   7   9    0.83    0.47
   0   7   9    0.87    0.59
   0  -7  -9    1.36    0.59
   0  -7  -9    0.00    0.49
   0   7  10  153.09    3.82
   0   7  10  148.46    3.80
   0   7  10  136.62    3.27
   0  -7 -10  147.91    3.55
   0  -7 -10  150.98    3.61
   0   7  10  149.95    3.61
   0  -7 -10  147.54    3.36
   0  -7 -10  145.00    2.97
   0  -7 -11   17.45    1.10
   0   7  11   16.55    1.02
   0   7  11   18.76    1.15
   0  -7 -11   17.42    1.08
   0   7  11   17.54    1.12
   0  -7 -11   16.79    1.01
   0  -7 -11   15.80    0.96
   0   7  11   17.75    1.11
   0   8  -5    0.52    0.37
   0  -8   5    0.25    0.29
   0  -8   5   -0.19    0.30
   0  -8   5    0.13    0.27
   0   8  -5    0.44    0.30
   0  -8   4   75.97    2.20
   0  -8   4   78.62    2.23
   0  -8   4   77.98    2.21
   0  -8   4   76.37    2.05
   0   8  -4   75.82    2.39
   0   8  -4   71.53    2.08
   0   8  -4   77.02    2.34
   0  -8   3    6.75    0.83
   0  -8   3    7.16    0.86
   0  -8   3    6.79    0.82
   0  -8   3    7.19    0.83
   0   8  -3    6.03    0.84
   0   8  -3    7.68    0.91
   0  -8   3    6.37    0.70
   0   8  -3    6.89    0.89
   0   8  -3    7.79    0.81
   0  -8   2   73.96    2.69
   0  -8   2   70.52    2.53
   0   8  -2   71.90    2.82
   0  -8   2   69.81    2.51
   0   8  -2   71.63    2.74
   0   8  -2   70.35    2.79
   0  -8   2   71.47    2.64
   0  -8   2   73.12    2.51
   0   8  -2   70.05    2.65
   0  -8   1    1.59    0.46
   0   8  -1    0.86    0.51
   0   8  -1    0.94    0.55
   0  -8   1    1.33    0.62
   0  -8   1    1.25    0.53
   0  -8   1    0.66    0.49
   0   8  -1    2.46    0.68
   0  -8   1    0.55    0.50
   0  -8   1    0.95    0.41
   0   8  -1    1.51    0.60
   0   8   0   17.13    1.48
   0  -8   0   14.22    1.22
   0  -8   0   15.30    1.39
   0  -8   0   15.66    1.37
   0  -8   0   21.44    1.61
   0  -8   0   18.77    1.36
   0   8   0   14.54    1.37
   0  -8   0   14.12    1.18
   0   8   0   15.04    1.53
   0   8   0   12.62    1.37
   0  -8  -1    4.34    0.69
   0   8   1    3.47    0.76
   0   8   1    4.00    0.76
   0  -8  -1    3.76    0.77
   0   8   1    3.94    0.79
   0   8   1    4.64    0.89
   0  -8  -1    3.91    0.79
   0   8   1    4.09    0.92
   0  -8  -1    4.25    0.77
   0  -8  -1    3.62    0.80
   0   8   2  164.57    4.83
   0  -8  -2  165.87    4.35
   0   8   2  162.76    4.38
   0  -8  -2  163.53    4.32
   0   8   2  161.88    4.44
   0   8   2  167.22    4.38
   0  -8  -2  166.88    4.43
   0   8   2  162.59    4.80
   0  -8  -2  157.67    4.03
   0  -8  -2  168.82    4.40
   0  -8  -3   94.06    3.35
   0   8   3  100.38    3.35
   0   8   3   94.14    3.66
   0  -8  -3   96.50    3.04
   0   8   3   96.86    3.71
   0  -8  -3   96.73    3.30
   0   8   3   94.65    3.49
   0   8   3   94.95    3.30
   0  -8  -3   93.24    3.20
   0  -8  -3   94.02    3.23
   0  -8  -3   95.02    3.28
   0   8   4  514.21    8.41
   0  -8  -4  528.64    7.39
   0  -8  -4  538.31    7.71
   0   8   4  515.87    7.89
   0  -8  -4  510.06    7.22
   0   8   4  526.76    8.45
   0  -8  -4  533.02    7.48
   0  -8  -4  531.12    7.92
   0   8   4  502.97    8.11
   0  -8  -4  523.22    7.46
   0   8   5   63.98    2.91
   0   8   5   63.21    2.85
   0  -8  -5   63.77    2.61
   0   8   5   64.46    2.93
   0  -8  -5   62.42    2.47
   0   8   5   65.48    2.94
   0  -8  -5   69.84    2.85
   0  -8  -5   65.35    2.71
   0  -8  -6  137.77    3.48
   0  -8  -6  139.67    3.94
   0   8   6  135.61    4.16
   0  -8  -6  142.89    3.94
   0  -8  -6  140.27    3.85
   0   8   6  133.80    4.07
   0   8   6  140.33    4.11
   0   8   6  138.27    4.08
   0   8   7  106.44    3.37
   0  -8  -7  102.64    3.18
   0   8   7  104.90    3.56
   0   8   7  102.41    3.26
   0  -8  -7  106.87    3.28
   0   8   7  106.24    3.56
   0  -8  -7  101.58    3.20
   0  -8  -7  102.56    2.99
   0   8   8  105.32    2.93
   0  -8  -8  104.15    2.91
   0   8   8  103.32    3.01
   0   8   8  104.45    3.36
   0  -8  -8  106.72    3.03
   0  -8  -8  101.85    3.07
   0   8   8  106.89    3.37
   0  -8  -8  106.11    2.92
   0  -8  -9    5.58    0.61
   0  -8  -9    5.51    0.76
   0   8   9    5.95    0.82
   0   8   9    5.11    0.79
   0  -8  -9    6.63    0.76
   0  -8  -9    5.43    0.66
   0   8   9    5.60    0.65
   0   8  10   21.47    1.23
   0  -8 -10   20.97    1.08
   0   8  10   21.87    1.22
   0  -8 -10   21.49    1.16
   0   8  10   18.41    0.89
   0  -8 -10   19.75    0.87
   0   9  -2  171.48    2.99
   0   9  -2  165.55    2.80
   0   9  -2  160.67    2.54
   0  -9   2  176.90    2.97
   0  -9   2  170.67    2.58
   0  -9   2  185.35    3.08
   0   9  -2  170.68    2.98
   0  -9   2  171.42    2.61
   0  -9   1    7.55    0.78
   0  -9   1    7.22    0.78
   0   9  -1    6.76    0.70
   0   9  -1    7.83    0.82
   0  -9   1    7.24    0.63
   0   9  -1    6.51    0.71
   0   9  -1    7.25    0.65
   0  -9   1    7.95    0.76
   0   9  -1    8.17    0.87
   0  -9   0   54.96    2.08
   0   9   0   55.60    2.24
   0   9   0   55.91    2.00
   0   9   0   58.87    2.25
   0  -9   0   59.09    2.12
   0   9   0   55.43    2.02
   0  -9   0   58.08    2.08
   0  -9   0   53.66    1.73
   0   9   1   -0.35    0.38
   0   9   1    0.36    0.47
   0  -9  -1   -0.10    0.45
   0  -9  -1   -0.11    0.36
   0   9   1   -0.03    0.48
   0  -9  -1    0.44    0.42
   0  -9  -1    0.49    0.40
   0   9   1    0.00    0.31
   0   9   2    2.36    0.52
   0   9   2    1.54    0.45
   0   9   2    1.37    0.59
   0  -9  -2    1.67    0.51
   0   9   2    1.84    0.50
   0   9   2    1.65    0.59
   0  -9  -2    1.33    0.50
   0  -9  -2    2.04    0.52
   0  -9  -2    2.28    0.55
   0  -9  -2    1.76    0.51
   0  -9  -3  218.39    4.34
   0  -9  -3  225.98    4.16
   0   9   3  209.67    4.20
   0  -9  -3  217.77    4.19
   0   9   3  222.81    4.80
   0   9   3  216.21    4.79
   0  -9  -3  218.12    4.24
   0  -9  -3  209.49    3.96
   0   9   4   54.19    2.04
   0   9   4   57.39    2.29
   0  -9  -4   52.96    2.08
   0  -9  -4   57.41    2.28
   0   9   4   57.01    2.45
   0  -9  -4   58.44    2.13
   0  -9  -4   54.16    2.00
   0   9   4   58.55    2.45
   0  -9  -4   56.57    1.99
   0   9   5   16.99    1.29
   0  -9  -5   20.03    1.18
   0   9   5   17.98    1.26
   0   9   5   17.97    1.36
   0  -9  -5   18.29    1.33
   0  -9  -5   17.53    1.12
   0   9   5   19.02    1.39
   0  -9  -5   18.29    1.26
   0   9   6  356.10    5.41
   0  -9  -6  355.34    5.17
   0   9   6  354.89    5.44
   0  -9  -6  360.21    5.28
   0   9   6  339.10    5.20
   0  -9  -6  343.21    4.76
   0   9   6  347.11    5.45
   0   9   7    0.63    0.38
   0  -9  -7    0.37    0.35
   0   9   7    0.24    0.41
   0   9   7    0.16    0.47
   0  -9  -7    0.09    0.36
   0  -9  -7    0.40    0.33
   0   9   7    0.08    0.31
   0  -9  -8   16.09    0.97
   0   9   8   17.98    1.13
   0   9   8   18.27    1.11
   0  -9  -8   18.26    0.96
   0  -9  -8   16.66    0.98
   0   9   9    7.28    0.64
   0   9   9    7.37    0.64
   0  -9  -9    7.44    0.59
   0 -10  -2    2.83    0.38
   0  10   2    2.81    0.46
   0  10   2    2.97    0.46
   0 -10  -3  150.90    2.36
   0  10   3  158.18    2.77
   0  10   3  155.11    2.73
   0  10   4    9.01    0.72
   0 -10  -4    8.76    0.65
   0  10   4    8.60    0.68
   0 -10  -5   20.78    0.93
   0  10   5   19.17    0.91
   0  10   5   19.29    0.92
   1  -9  -8   10.18    0.64
  -1   9   8   10.77    0.72
  -1   9   8    8.51    0.66
   1  -9  -7    1.52    0.40
  -1   9   7    2.45    0.50
  -1   9   7    1.95    0.47
   1  -9  -7    2.32    0.44
  -1   9   6   39.23    1.43
   1  -9  -6   41.88    1.61
  -1   9   6   40.13    1.61
  -1   9   6   42.20    1.72
   1  -9  -6   40.02    1.54
  -1   9   6   39.82    1.47
  -1   9   5   96.23    2.51
   1  -9  -5   98.38    2.26
   1  -9  -5  104.61    2.66
  -1   9   5  101.58    2.65
   1  -9  -5   92.24    2.07
  -1   9   5   99.04    2.71
  -1   9   5  101.24    2.56
   1  -9  -5   91.14    2.05
   1  -9  -5  102.56    2.49
  -1   9   4  167.97    3.53
   1  -9  -4  157.24    3.28
   1  -9  -4  161.29    3.09
  -1   9   4  158.53    3.12
  -1   9   4  156.93    3.42
   1  -9  -4  162.61    3.11
  -1   9   4  158.38    3.51
   1  -9  -4  166.70    3.23
   1  -9  -4  157.04    3.02
   1  -9  -3    0.41    0.36
   1  -9  -3    0.85    0.42
  -1   9   3   -0.27    0.44
   1  -9  -3   -0.23    0.34
   1  -9  -3    0.28    0.40
  -1   9   3   -0.30    0.42
   1  -9  -3    0.01    0.36
  -1   9   3    0.98    0.49
   1  -9  -2   42.07    1.72
  -1   9   2   43.26    1.92
   1  -9  -2   43.16    1.71
   1  -9  -2   43.49    1.75
   1  -9  -2   40.33    1.55
  -1   9   2   41.25    1.64
  -1   9   2   43.30    1.87
  -1   9   1    6.64    0.80
  -1   9   1    6.10    0.78
  -1   9   1    5.65    0.60
   1  -9  -1    5.31    0.56
   1  -9  -1    6.54    0.73
   1  -9  -1    6.51    0.73
   1  -9  -1    6.68    0.74
   1  -9   0  194.86    3.26
  -1   9   0  190.85    3.57
  -1   9   0  191.46    3.53
   1  -9   0  192.96    3.36
   1  -9   0  194.03    3.35
  -1   9  -1    8.20    0.71
   1  -9   1    8.10    0.68
   1  -9   1    7.56    0.65
   1  -9   1    7.58    0.60
  -1   9  -1    7.78    0.71
  -1   8  10    0.85    0.30
  -1   8  10    1.01    0.33
   1  -8 -10    0.87    0.32
   1  -8  -9    3.17    0.46
  -1   8   9    3.50    0.50
  -1   8   9    4.01    0.62
   1  -8  -9    3.39    0.47
   1  -8  -9    4.10    0.53
  -1   8   9    4.84    0.66
   1  -8  -9    4.21    0.60
   1  -8  -8    5.76    0.74
  -1   8   8    6.41    0.85
   1  -8  -8    5.39    0.71
  -1   8   8    5.62    0.82
   1  -8  -8    4.95    0.69
  -1   8   8    5.40    0.67
   1  -8  -8    5.53    0.61
  -1   8   7  266.77    5.26
  -1   8   7  267.35    4.52
   1  -8  -7  262.30    4.58
  -1   8   7  277.68    5.33
  -1   8   7  270.43    4.50
  -1   8   7  258.47    4.34
   1  -8  -7  275.74    4.90
   1  -8  -7  267.87    4.83
  -1   8   6   35.19    2.07
  -1   8   6   33.52    1.82
   1  -8  -6   35.44    1.61
   1  -8  -6   34.13    1.88
  -1   8   6   32.31    1.96
   1  -8  -6   36.10    1.90
  -1   8   6   35.07    1.85
   1  -8  -6   33.51    1.70
   1  -8  -5    8.95    0.91
   1  -8  -5    7.30    0.96
  -1   8   5    8.32    1.10
  -1   8   5    7.18    0.99
   1  -8  -5    8.02    1.03
   1  -8  -5    7.60    0.89
   1  -8  -5    7.48    0.86
  -1   8   5    5.71    0.94
   1  -8  -5    6.52    0.79
  -1   8   5    7.45    1.01
   1  -8  -4   27.24    1.68
  -1   8   4   27.58    1.90
  -1   8   4   26.21    1.79
   1  -8  -4   29.98    1.75
   1  -8  -4   25.54    1.63
  -1   8   4   26.59    1.79
   1  -8  -4   27.27    1.68
  -1   8   4   28.28    1.90
   1  -8  -4   28.87    1.82
  -1   8   3   46.23    2.46
   1  -8  -3   49.82    2.30
  -1   8   3   48.76    2.48
   1  -8  -3   48.98    2.30
  -1   8   3   50.26    2.52
   1  -8  -3   45.52    2.11
  -1   8   3   45.37    2.25
   1  -8  -3   51.11    2.35
   1  -8  -3   48.28    2.28
   1  -8  -2    8.15    1.05
  -1   8   2    8.63    1.01
   1  -8  -2    7.93    1.01
  -1   8   2    8.77    1.09
   1  -8  -2    6.67    0.80
   1  -8  -2    6.82    0.93
  -1   8   2    8.56    1.16
  -1   8   2    8.44    1.16
   1  -8  -2    7.62    0.98
   1  -8  -1  112.33    3.46
  -1   8   1  108.15    3.43
  -1   8   1  107.87    3.70
   1  -8  -1  106.07    3.41
  -1   8   1  108.85    3.70
   1  -8  -1  107.96    3.12
   1  -8  -1  107.43    3.37
   1  -8   0   43.28    1.94
   1  -8   0   44.13    1.93
  -1   8   0   40.51    2.23
  -1   8   0   43.04    2.02
   1  -8   0   44.27    2.11
  -1   8   0   45.28    2.11
  -1   8   0   42.54    1.94
   1  -8   0   43.72    2.17
  -1   8   0   43.88    2.35
   1  -8   0   47.46    2.24
   1  -8   0   39.06    1.74
  -1   8  -1  586.74    7.28
   1  -8   1  583.61    6.88
  -1   8  -1  585.20    7.84
   1  -8   1  584.74    7.37
  -1   8  -1  588.36    6.97
   1  -8   1  590.63    7.06
   1  -8   1  595.16    7.50
   1  -8   1  566.67    6.84
  -1   8  -1  588.26    7.99
  -1   8  -2  652.54    7.78
   1  -8   2  630.48    7.05
   1  -8   2  644.95    6.96
  -1   8  -2  654.02    6.95
   1  -8   2  655.87    7.28
   1  -8   2  638.83    6.63
  -1   8  -2  638.00    7.47
  -1   8  -2  650.16    7.29
   1  -8   2  640.14    7.00
   1  -8   3   52.87    1.54
   1  -8   3   57.05    1.92
   1  -8   3   57.41    1.94
  -1   8  -3   58.16    2.02
  -1   8  -3   56.20    1.90
  -1   8  -3   58.26    2.10
  -1   8  -3   55.45    1.85
   1  -8   3   54.89    1.82
   1  -8   3   58.00    1.93
  -1   8  -4   96.79    2.16
   1  -8   4  103.49    2.20
   1  -8   4   99.22    2.04
   1  -8   4  100.04    2.16
  -1   8  -4  100.68    2.24
   1  -7 -11   14.51    0.85
  -1   7  11   10.98    0.71
  -1   7  11   13.41    0.86
  -1   7  11   13.48    0.80
   1  -7 -11   14.38    0.88
  -1   7  11   12.76    0.76
  -1   7  10    6.11    0.75
   1  -7 -10    5.29    0.70
  -1   7  10    5.77    0.77
  -1   7  10    5.09    0.69
   1  -7 -10    6.10    0.77
   1  -7 -10    5.23    0.57
  -1   7  10    6.31    0.77
  -1   7   9  164.40    3.67
   1  -7  -9  166.67    3.75
   1  -7  -9  169.68    3.94
  -1   7   9  166.74    3.97
   1  -7  -9  169.75    3.68
  -1   7   9  174.98    4.24
  -1   7   9  171.39    4.14
   1  -7  -9  166.70    3.59
   1  -7  -8   19.16    1.42
   1  -7  -8   23.40    1.62
   1  -7  -8   17.66    1.34
  -1   7   8   20.87    1.66
   1  -7  -8   20.60    1.48
  -1   7   8   20.58    1.66
  -1   7   8   19.57    1.51
  -1   7   8   21.05    1.44
   1  -7  -7  242.75    5.22
  -1   7   7  247.25    5.75
   1  -7  -7  241.92    4.94
  -1   7   7  242.48    5.31
  -1   7   7  255.43    5.14
  -1   7   7  261.65    5.90
  -1   7   7  256.46    5.18
   1  -7  -7  255.69    5.36
   1  -7  -7  247.02    5.26
  -1   7   6   53.70    2.81
  -1   7   6   53.12    2.78
   1  -7  -6   55.55    2.61
   1  -7  -6   54.76    2.35
  -1   7   6   56.48    2.62
  -1   7   6   56.13    2.62
   1  -7  -6   56.50    2.66
   1  -7  -6   59.14    2.61
  -1   7   6   54.56    2.57
  -1   7   5   83.45    3.29
   1  -7  -5   80.35    2.95
   1  -7  -5   76.86    3.08
   1  -7  -5   81.14    3.21
   1  -7  -5   81.41    3.03
  -1   7   5   77.74    3.36
  -1   7   5   84.85    3.35
   1  -7  -5   80.45    2.97
  -1   7   5   79.31    3.40
   1  -7  -5   79.94    3.00
  -1   7   5   84.26    3.18
  -1   7   4  567.25    8.75
   1  -7  -4  565.84    8.13
  -1   7   4  560.32    8.82
   1  -7  -4  554.56    8.12
  -1   7   4  554.60    8.78
   1  -7  -4  556.05    7.94
   1  -7  -4  553.70    8.04
   1  -7  -4  566.79    8.36
   1  -7  -4  546.22    7.63
  -1   7   4  563.51    9.01
  -1   7   3   -0.09    0.53
  -1   7   3    0.26    0.51
   1  -7  -3   -0.19    0.42
  -1   7   3    0.48    0.55
  -1   7   3    1.01    0.61
   1  -7  -3    0.49    0.50
   1  -7  -3    0.06    0.43
   1  -7  -3    0.30    0.40
   1  -7  -3    0.65    0.47
  -1   7   2    5.37    0.95
  -1   7   2    4.91    0.95
   1  -7  -2    6.19    0.97
   1  -7  -2    5.06    0.82
   1  -7  -2    5.40    0.93
   1  -7  -2    4.22    0.78
   1  -7  -2    7.39    1.05
  -1   7   2    5.76    0.99
  -1   7   2    5.71    1.02
   1  -7  -1  267.29    5.14
   1  -7  -1  281.81    5.61
  -1   7   1  280.01    5.75
  -1   7   1  287.05    6.44
   1  -7  -1  282.93    5.84
  -1   7   1  272.99    5.75
   1  -7  -1  271.17    5.34
  -1   7   1  284.76    5.73
   1  -7  -1  291.10    6.03
   1  -7  -1  291.41    6.04
   1  -7  -1  274.65    5.50
  -1   7   1  272.07    6.15
  -1   7   1  279.02    6.42
  -1   7   0    4.92    0.85
  -1   7   0    3.82    0.91
   1  -7   0    5.61    0.84
  -1   7   0    4.09    0.90
  -1   7   0    4.00    0.87
   1  -7   0    4.14    0.77
   1  -7   0    3.32    0.76
   1  -7   0    4.08    0.81
   1  -7   0    4.92    0.85
  -1   7   0    3.30    0.77
   1  -7   0    4.06    0.82
  -1   7  -1   37.12    2.36
   1  -7   1   36.81    2.15
  -1   7  -1   33.96    2.13
  -1   7  -1   34.89    2.26
   1  -7   1   33.92    2.00
   1  -7   1   37.90    2.17
   1  -7   1   36.57    2.08
   1  -7   1   36.69    2.12
  -1   7  -1   34.36    2.07
  -1   7  -1   35.17    2.10
  -1   7  -2   75.29    3.25
  -1   7  -2   73.79    3.15
  -1   7  -2   78.47    3.06
   1  -7   2   78.56    3.02
   1  -7   2   76.50    2.82
   1  -7   2   76.53    2.94
   1  -7   2   74.83    2.97
   1  -7   2   80.88    3.04
  -1   7  -2   75.33    3.11
  -1   7  -3    6.26    1.01
   1  -7   3    6.94    0.95
   1  -7   3    6.56    0.89
   1  -7   3    7.54    0.99
  -1   7  -3    6.13    0.98
   1  -7   3    7.47    0.86
  -1   7  -3    5.47    0.88
  -1   7  -3    5.93    0.92
   1  -7   3    6.50    0.94
   1  -7   4   70.92    2.57
  -1   7  -4   70.78    2.72
  -1   7  -4   68.65    2.48
   1  -7   4   69.05    2.59
   1  -7   4   68.65    2.34
  -1   7  -4   70.70    2.76
   1  -7   4   69.80    2.47
  -1   7  -4   68.81    2.61
  -1   7  -5   50.29    2.09
  -1   7  -5   50.70    1.99
   1  -7   5   53.02    1.97
   1  -7   5   53.39    2.03
  -1   7  -5   51.91    2.03
   1  -7   5   52.57    1.83
   1  -7   6    0.73    0.37
  -1   7  -6    0.70    0.35
   1  -7   6    0.04    0.31
  -1   7  -6    0.55    0.39
  -1   6  12  147.36    2.64
   1  -6 -12  157.12    2.62
   1  -6 -12  152.32    2.50
  -1   6  12  155.28    2.78
  -1   6  11    6.81    0.83
   1  -6 -11    6.52    0.77
   1  -6 -11    7.77    0.82
  -1   6  11    7.43    0.76
  -1   6  11    6.69    0.72
   1  -6 -11    6.35    0.73
  -1   6  11    7.46    0.88
  -1   6  10    2.44    0.62
   1  -6 -10    2.38    0.67
   1  -6 -10    2.39    0.59
   1  -6 -10    3.87    0.59
  -1   6  10    1.87    0.58
  -1   6  10    2.88    0.70
   1  -6 -10    1.33    0.45
  -1   6  10    2.28    0.70
   1  -6 -10    2.02    0.64
   1  -6  -9   60.91    2.44
   1  -6  -9   59.56    2.65
   1  -6  -9   60.48    2.45
  -1   6   9   61.29    2.80
  -1   6   9   60.53    2.73
  -1   6   9   59.33    2.64
   1  -6  -9   61.39    2.42
   1  -6  -9   61.06    2.63
  -1   6   9   57.81    2.71
  -1   6   8  163.49    4.71
   1  -6  -8  163.49    4.29
  -1   6   8  162.97    4.66
   1  -6  -8  167.97    4.44
   1  -6  -8  163.68    4.52
  -1   6   8  162.07    4.72
  -1   6   8  157.97    4.42
   1  -6  -8  154.97    4.07
   1  -6  -8  166.85    4.29
  -1   6   7   64.15    2.82
   1  -6  -7   63.59    2.78
  -1   6   7   69.89    3.17
   1  -6  -7   64.44    2.88
   1  -6  -7   66.02    2.81
  -1   6   7   67.89    3.17
  -1   6   7   64.57    2.98
   1  -6  -7   68.23    2.88
  -1   6   6  535.12    8.15
  -1   6   6  536.52    8.79
  -1   6   6  539.68    8.14
   1  -6  -6  535.93    8.10
  -1   6   6  529.66    8.72
  -1   6   6  529.08    8.44
   1  -6  -6  533.69    7.77
   1  -6  -6  515.41    7.94
   1  -6  -6  534.54    7.99
  -1   6   6  514.30    7.79
   1  -6  -5  334.21    6.01
  -1   6   5  350.18   11.58
  -1   6   5  343.15    6.98
   1  -6  -5  325.82   11.83
   1  -6  -5  329.77    5.89
  -1   6   5  340.09    6.59
   1  -6  -5  347.66    6.03
   1  -6  -5  341.40    6.14
  -1   6   5  352.05   11.54
  -1   6   5  321.72   10.63
  -1   6   5  335.10    6.53
  -1   6   5  351.09   11.54
  -1   6   5  329.53    6.83
  -1   6   5  364.58   11.74
   1  -6  -5  337.82    6.27
  -1   6   5  357.51   11.84
   1  -6  -5  341.69    6.40
   1  -6  -5  354.25    6.53
  -1   6   5  336.84    6.56
  -1   6   5  348.97   11.50
  -1   6   5  351.83   11.67
   1  -6  -5  336.18   11.61
   1  -6  -4   60.01    4.93
   1  -6  -4   58.21    4.62
  -1   6   4   66.58    2.85
   1  -6  -4   62.97    2.64
  -1   6   4   55.16    4.36
   1  -6  -4   62.70    4.79
   1  -6  -4   60.91    2.72
   1  -6  -4   64.71    5.06
   1  -6  -4   61.63    4.81
  -1   6   4   57.04    2.77
  -1   6   4   59.57    4.74
   1  -6  -4   65.36    2.73
   1  -6  -4   58.60    2.56
  -1   6   4   54.55    4.33
  -1   6   4   58.31    2.76
  -1   6   4   59.31    4.69
   1  -6  -4   59.25    2.62
   1  -6  -4   61.65    5.09
   1  -6  -4   61.20    4.82
  -1   6   4   60.14    4.71
  -1   6   4   58.10    4.68
  -1   6   4   64.32    4.90
   1  -6  -4   60.48    2.65
  -1   6   4   57.70    4.65
  -1   6   4   67.94    5.04
   1  -6  -4   62.55    5.19
  -1   6   4   61.61    2.93
  -1   6   4   60.26    2.93
   1  -6  -3  837.44   17.70
   1  -6  -3  804.84    9.62
  -1   6   3  808.65   10.27
   1  -6  -3  781.67   17.37
  -1   6   3  844.75   17.44
   1  -6  -3  807.71    9.42
  -1   6   3  836.68   17.36
  -1   6   3  798.85   10.33
   1  -6  -3  822.98    9.67
   1  -6  -3  808.00    9.48
   1  -6  -3  803.40   17.09
   1  -6  -3  808.83    9.59
  -1   6   3  845.34   17.44
  -1   6   3  814.01   10.58
  -1   6   3  765.24   15.91
  -1   6   3  812.68   17.44
   1  -6  -3  829.47   17.17
  -1   6   3  856.90   17.66
  -1   6   3  788.31   16.06
  -1   6   3  848.96   17.54
   1  -6  -3  838.93   18.14
  -1   6   3  819.69   10.43
   1  -6  -3  787.11   17.81
   1  -6  -3  846.11   17.28
   1  -6  -3  832.75   18.61
  -1   6   3  780.34   16.42
  -1   6   2  347.44   11.18
  -1   6   2  342.19   11.06
  -1   6   2  320.10   11.02
   1  -6  -2  331.74    6.21
   1  -6  -2  325.53   10.86
  -1   6   2  358.69   11.34
   1  -6  -2  335.14    6.12
   1  -6  -2  347.99   11.40
   1  -6  -2  349.77   11.07
  -1   6   2  335.33   10.95
   1  -6  -2  343.33   10.96
   1  -6  -2  343.73   11.69
  -1   6   2  324.02    6.61
  -1   6   2  327.60    6.69
  -1   6   2  316.57    6.57
   1  -6  -2  329.59   11.66
  -1   6   2  321.91   10.49
   1  -6  -2  320.24   11.53
   1  -6  -2  335.49    6.14
   1  -6  -2  322.33    5.81
   1  -6  -2  329.35    6.16
  -1   6   2  334.85    6.56
  -1   6   2  322.22   10.17
  -1   6   2  342.27   11.25
  -1   6   1  196.25    8.48
   1  -6  -1  176.75    4.22
  -1   6   1  197.88    8.50
   1  -6  -1  185.91    8.45
   1  -6  -1  182.85    8.09
  -1   6   1  179.14    4.95
  -1   6   1  180.44    5.02
  -1   6   1  182.95    4.95
   1  -6  -1  178.92    8.16
   1  -6  -1  175.65    4.26
  -1   6   1  176.93    4.71
  -1   6   1  186.57    8.28
   1  -6  -1  187.57    4.70
   1  -6  -1  178.16    4.41
   1  -6  -1  180.24    8.67
  -1   6   1  174.58    7.82
  -1   6   1  166.81    4.47
   1  -6  -1  183.14    8.18
   1  -6  -1  186.66    4.64
  -1   6   1  179.87    8.13
   1  -6  -1  187.56    4.50
   1  -6  -1  183.06    4.67
   1  -6  -1  168.71    7.79
  -1   6   1  179.54    7.59
   1  -6  -1  169.62    4.60
   1  -6  -1  183.65    8.67
  -1   6   1  189.15    8.50
  -1   6   1  190.83    8.37
   1  -6   0  525.99    8.13
   1  -6   0  571.43   15.65
  -1   6   0  544.80    8.09
   1  -6   0  551.59    7.97
   1  -6   0  538.88    7.91
  -1   6   0  576.80   15.17
   1  -6   0  555.80   15.28
   1  -6   0  550.65   14.51
  -1   6   0  526.40    8.14
   1  -6   0  563.01   14.35
   1  -6   0  531.40    7.98
  -1   6   0  562.01   14.49
  -1   6   0  533.85    8.69
   1  -6   0  538.75    7.49
   1  -6   0  559.91   14.34
  -1   6   0  539.35   13.40
  -1   6   0  533.17    8.45
  -1   6   0  556.62   14.34
  -1   6   0  541.74    8.68
   1  -6   0  536.28    8.07
   1  -6   0  574.09   14.61
   1  -6   0  538.82    7.71
  -1   6   0  512.65   13.67
  -1   6   0  572.43   14.66
  -1   6   0  565.00   14.46
  -1   6   0  554.52   14.44
   1  -6   0  560.40   14.82
  -1   6  -1  176.94    4.87
  -1   6  -1  173.32    4.81
   1  -6   1  176.61    4.57
   1  -6   1  188.91    9.08
  -1   6  -1  182.81    5.15
   1  -6   1  167.11    7.35
  -1   6  -1  183.41    5.15
   1  -6   1  180.69    4.59
   1  -6   1  183.98    4.74
  -1   6  -1  171.69    7.78
  -1   6  -1  167.74    8.05
   1  -6   1  185.69    4.75
  -1   6  -1  184.39    4.86
   1  -6   1  191.24    4.86
   1  -6   1  175.37    4.69
  -1   6  -2   15.24    1.49
   1  -6   2   14.07    1.38
  -1   6  -2   14.60    1.51
   1  -6   2   12.57    1.24
   1  -6   2   15.33    1.44
  -1   6  -2   14.08    1.51
  -1   6  -2   13.32    1.45
  -1   6  -2   17.83    1.57
   1  -6   2   15.20    1.44
   1  -6   2   14.62    1.40
   1  -6   2   16.33    1.48
  -1   6  -3   39.92    2.40
   1  -6   3   43.39    2.22
   1  -6   3   41.50    2.23
  -1   6  -3   41.48    2.52
  -1   6  -3   42.71    2.44
   1  -6   3   43.99    2.17
   1  -6   3   46.12    2.42
  -1   6  -3   44.94    2.58
   1  -6   3   43.89    2.41
   1  -6   3   44.47    2.36
   1  -6   3   43.18    2.27
  -1   6  -4    3.46    0.80
  -1   6  -4    4.82    0.87
   1  -6   4    4.30    0.85
   1  -6   4    4.20    0.82
   1  -6   4    7.31    0.95
   1  -6   4    4.00    0.74
   1  -6   4    3.98    0.86
  -1   6  -4    4.49    0.91
  -1   6  -4    4.14    0.89
   1  -6   4    4.45    0.74
   1  -6   4    3.41    0.70
   1  -6   5  126.88    3.56
   1  -6   5  130.66    3.33
  -1   6  -5  135.84    4.09
   1  -6   5  134.54    3.59
   1  -6   5  128.27    3.70
   1  -6   5  123.24    3.48
   1  -6   5  133.18    3.90
  -1   6  -5  125.64    3.61
  -1   6  -5  124.68    3.91
  -1   6  -5  129.36    4.10
   1  -6   6    7.93    0.89
  -1   6  -6    8.18    1.02
   1  -6   6    8.45    0.97
   1  -6   6    9.11    0.92
   1  -6   6   10.57    1.04
  -1   6  -6    9.13    1.09
  -1   6  -6    8.52    0.97
   1  -6   6    8.65    0.85
  -1   6  -7    2.92    0.60
   1  -6   7    3.28    0.52
  -1   6  -7    2.78    0.53
   1  -6   7    3.25    0.60
  -1   6  -7    3.96    0.68
   1  -6   7    2.63    0.50
   1  -6   7    2.98    0.54
  -1   6  -8   13.98    0.81
  -1   6  -8   13.28    0.78
   1  -5 -12   80.01    2.00
   1  -5 -12   87.53    2.31
   1  -5 -12   83.45    2.31
   1  -5 -12   81.10    2.16
  -1   5  12   84.42    2.47
   1  -5 -12   74.90    1.85
  -1   5  11  224.10    4.23
  -1   5  11  226.54    4.19
   1  -5 -11  220.82    4.03
   1  -5 -11  219.88    4.43
  -1   5  11  228.03    4.86
   1  -5 -11  223.89    4.52
  -1   5  11  217.54    4.02
   1  -5 -11  223.22    4.48
   1  -5 -11  221.96    4.19
  -1   5  11  227.55    4.80
   1  -5 -10   40.42    2.20
   1  -5 -10   50.58    2.37
  -1   5  10   53.57    2.44
   1  -5 -10   51.09    2.44
   1  -5 -10   49.29    2.18
  -1   5  10   48.71    2.53
  -1   5  10   50.73    2.37
  -1   5  10   51.02    2.22
   1  -5 -10   51.10    2.42
  -1   5  10   50.37    2.53
   1  -5  -9  164.81    4.59
  -1   5   9  155.29    4.57
  -1   5   9  164.57    4.79
  -1   5   9  162.92    4.59
  -1   5   9  165.21    4.61
   1  -5  -9  166.22    4.09
   1  -5  -9  156.36    3.95
   1  -5  -9  164.11    4.56
   1  -5  -9  162.88    4.41
  -1   5   9  166.62    4.26
  -1   5   8  191.14    5.19
   1  -5  -8  190.22    4.95
  -1   5   8  181.35    4.94
   1  -5  -8  186.16    4.57
   1  -5  -8  191.54    4.80
   1  -5  -8  185.73    4.59
  -1   5   8  191.04    5.11
  -1   5   8  195.62    5.17
   1  -5  -8  192.34    4.90
  -1   5   7  177.04    8.09
  -1   5   7  165.04    7.85
   1  -5  -7  174.68    9.05
  -1   5   7  186.42    5.06
   1  -5  -7  185.65    4.76
   1  -5  -7  166.72    8.43
   1  -5  -7  159.17    8.40
  -1   5   7  181.05    8.23
  -1   5   7  186.75    5.06
   1  -5  -7  179.87    4.53
  -1   5   7  189.39    5.06
   1  -5  -7  185.27    8.39
  -1   5   7  181.50    4.84
  -1   5   7  176.46    8.15
   1  -5  -7  169.68    8.21
   1  -5  -7  190.77    8.98
  -1   5   7  179.65    7.97
  -1   5   7  179.68    8.25
   1  -5  -7  185.56    4.62
  -1   5   7  181.68    8.30
  -1   5   7  174.45    8.16
   1  -5  -7  184.74    4.77
   1  -5  -7  179.11    8.23
   1  -5  -7  178.03    8.24
  -1   5   6  645.67   15.09
  -1   5   6  626.80    9.00
  -1   5   6  658.71    9.29
   1  -5  -6  642.27    8.64
   1  -5  -6  640.69   16.77
   1  -5  -6  615.82   14.48
  -1   5   6  620.78   14.24
  -1   5   6  660.14   15.28
   1  -5  -6  665.49   15.24
  -1   5   6  617.48   14.89
   1  -5  -6  646.12    8.50
  -1   5   6  682.64   15.26
  -1   5   6  647.28   14.96
   1  -5  -6  659.05   15.28
  -1   5   6  640.72   14.94
   1  -5  -6  604.55   15.42
  -1   5   6  626.47    8.62
   1  -5  -6  639.53    8.43
   1  -5  -6  664.12   15.25
   1  -5  -6  655.01    8.52
   1  -5  -6  655.07   15.64
  -1   5   6  654.96   14.98
  -1   5   6  638.25    9.18
   1  -5  -6  644.63   15.90
   1  -5  -6  640.41   16.07
  -1   5   5  641.38   14.42
   1  -5  -5  583.70   14.64
   1  -5  -5  581.81   14.73
   1  -5  -5  652.19   15.11
  -1   5   5  647.75   14.47
   1  -5  -5  641.98   14.41
   1  -5  -5  604.22   14.19
  -1   5   5  625.13   14.26
  -1   5   5  645.28   14.42
   1  -5  -5  630.51   14.52
   1  -5  -5  646.34   14.55
  -1   5   5  586.36   13.22
  -1   5   5  645.35   14.63
   1  -5  -5  623.46   15.17
  -1   5   5  642.04   14.39
  -1   5   5  552.16   12.52
  -1   5   5  597.76   14.18
   1  -5  -5  631.24   14.31
   1  -5  -4   16.72    2.37
   1  -5  -4   19.54    2.45
   1  -5  -4   18.44    2.58
   1  -5  -4   21.85    2.63
   1  -5  -4   19.59    2.63
   1  -5  -4   17.97    2.44
  -1   5   4   19.35    2.48
   1  -5  -4   18.35    2.49
  -1   5   4   17.96    2.26
  -1   5   4   16.95    2.36
   1  -5  -4   17.96    2.51
  -1   5   4   18.39    2.48
  -1   5   4   15.52    2.28
  -1   5   4   20.18    2.59
  -1   5   4   20.60    2.56
  -1   5   4   20.04    2.53
  -1   5   4   18.67    2.29
   1  -5  -3  139.28    6.70
  -1   5   3  134.01    6.28
  -1   5   3  138.91    6.32
  -1   5   3  138.66    6.55
   1  -5  -3  135.98    6.46
  -1   5   3  135.02    5.99
  -1   5   3  139.80    6.41
   1  -5  -3  136.46    6.60
   1  -5  -3  130.35    6.69
  -1   5   3  130.53    5.97
  -1   5   3  146.35    6.55
  -1   5   3  146.62    6.62
   1  -5  -3  132.37    6.18
   1  -5  -3  134.66    6.34
   1  -5  -3  137.17    6.29
   1  -5  -3  130.33    6.48
  -1   5   3  140.16    6.44
  -1   5   2  662.16   13.69
   1  -5  -2  676.92   14.64
   1  -5  -2  656.01   13.46
   1  -5  -2  643.37   13.95
  -1   5   2  610.40   12.69
   1  -5  -2  673.79   14.14
  -1   5   2  672.48   13.80
  -1   5   2  677.80   14.17
   1  -5  -2  617.97   14.11
  -1   5   2  670.56   13.81
  -1   5   2  598.19   12.76
   1  -5  -2  633.81   13.28
   1  -5  -2  662.56   13.80
  -1   5   2  621.42   12.61
  -1   5   2  689.02   13.98
   1  -5  -1   46.83    3.75
   1  -5  -1   44.66    3.72
  -1   5   1   48.82    3.81
  -1   5   1   44.08    3.29
  -1   5   1   49.20    3.83
   1  -5  -1   49.32    3.79
   1  -5  -1   51.73    4.15
  -1   5   1   48.74    3.55
  -1   5   1   48.31    3.80
  -1   5   1   49.47    3.86
  -1   5   1   47.30    3.85
  -1   5   1   45.41    3.61
  -1   5   1   41.96    3.51
   1  -5  -1   46.61    3.71
   1  -5  -1   46.57    3.97
   1  -5  -1   46.33    3.67
  -1   5   0  457.07   11.74
   1  -5   0  464.84   12.61
   1  -5   0  448.95   11.40
  -1   5   0  462.56   12.26
  -1   5   0  443.80   10.79
   1  -5   0  450.41   11.69
   1  -5   0  457.80   11.99
   1  -5   0  467.11   11.72
   1  -5   0  469.39   11.67
  -1   5   0  479.67   11.87
  -1   5   0  441.40   11.38
  -1   5   0  469.72   11.75
   1  -5   0  440.95   12.17
  -1   5   0  453.56   10.19
  -1   5   0  482.12   11.93
  -1   5   0  459.84   11.67
   1  -5   1    0.90    0.90
   1  -5   1   -0.17    0.70
  -1   5  -1    0.86    0.98
  -1   5  -1    1.09    0.60
  -1   5  -1    1.25    0.78
   1  -5   1   -0.39    0.70
  -1   5  -1    1.62    0.83
  -1   5  -1    1.18    0.71
  -1   5  -1    0.80    0.74
  -1   5  -1    1.29    0.78
   1  -5   1    1.06    0.83
  -1   5  -1    0.26    0.58
   1  -5   1    0.42    0.73
   1  -5   1    0.61    0.62
  -1   5  -1   -0.27    0.59
   1  -5   1    3.43    1.31
   1  -5   2   65.41    4.51
   1  -5   2   74.04    4.97
  -1   5  -2   69.61    4.67
  -1   5  -2   69.74    4.66
   1  -5   2   70.82    2.80
   1  -5   2   72.95    5.06
   1  -5   2   73.18    5.19
  -1   5  -2   67.93    2.99
  -1   5  -2   72.50    3.12
   1  -5   2   75.20    5.03
   1  -5   2   68.74    5.17
  -1   5  -2   63.89    4.88
   1  -5   2   70.52    4.92
  -1   5  -2   69.18    4.83
  -1   5  -2   69.24    4.84
  -1   5  -2   70.56    2.95
   1  -5   2   67.83    2.76
  -1   5  -2   69.84    4.89
   1  -5   2   71.46    2.86
   1  -5   2   68.33    2.73
  -1   5  -2   71.69    4.91
  -1   5  -2   70.04    2.99
  -1   5  -2   74.29    4.96
  -1   5  -2   68.84    4.97
  -1   5  -3 1232.07   20.76
   1  -5   3 1302.41   11.96
  -1   5  -3 1262.35   13.33
   1  -5   3 1295.09   21.56
   1  -5   3 1235.55   20.58
  -1   5  -3 1268.49   21.29
   1  -5   3 1307.30   21.50
  -1   5  -3 1255.87   21.44
  -1   5  -3 1306.89   13.46
  -1   5  -3 1282.18   22.09
   1  -5   3 1292.54   11.82
  -1   5  -3 1307.86   21.62
   1  -5   3 1286.69   12.05
   1  -5   3 1303.35   12.60
   1  -5   3 1307.34   12.42
  -1   5  -3 1286.63   13.16
   1  -5   3 1257.64   11.31
  -1   5  -3 1323.58   21.81
   1  -5   3 1279.46   21.74
   1  -5   3 1198.29   19.63
   1  -5   3 1280.98   12.01
  -1   5  -3 1265.54   21.61
   1  -5   3 1290.42   12.19
  -1   5  -3 1275.74   13.01
   1  -5   3 1281.67   22.26
  -1   5  -3 1251.92   20.58
   1  -5   3 1338.71   21.79
   1  -5   4  473.22    7.21
  -1   5  -4  476.15    8.33
   1  -5   4  462.33    7.71
  -1   5  -4  462.13    7.99
   1  -5   4  464.52    7.52
  -1   5  -4  473.17    8.15
   1  -5   4  470.62    7.33
   1  -5   4  465.41    7.57
   1  -5   4  470.48    7.33
  -1   5  -4  482.73    8.40
   1  -5   4  478.26    7.46
  -1   5  -5   41.19    2.46
   1  -5   5   38.09    1.98
  -1   5  -5   39.24    2.27
  -1   5  -5   38.87    2.10
   1  -5   5   40.83    2.33
   1  -5   5   40.88    2.29
   1  -5   5   38.49    2.10
  -1   5  -5   40.21    2.48
   1  -5   5   37.87    2.03
   1  -5   5   40.11    2.24
  -1   5  -5   40.61    2.46
   1  -5   5   39.93    2.23
   1  -5   6  136.22    3.65
  -1   5  -6  132.47    4.33
   1  -5   6  130.55    3.96
  -1   5  -6  131.27    4.24
   1  -5   6  132.32    3.85
   1  -5   6  134.24    4.00
  -1   5  -6  136.88    4.20
   1  -5   6  134.68    3.96
  -1   5  -6  132.47    3.80
   1  -5   7   32.95    1.86
  -1   5  -7   32.67    1.86
   1  -5   7   33.44    1.88
   1  -5   7   34.33    1.80
  -1   5  -7   33.59    2.05
   1  -5   7   32.41    1.87
  -1   5  -7   32.13    1.98
  -1   5  -7   30.41    1.70
   1  -5   8   60.76    2.09
  -1   5  -8   56.48    2.26
   1  -5   8   60.08    1.90
  -1   5  -8   56.04    1.93
   1  -5   8   59.91    2.21
   1  -5   8   60.32    2.22
  -1   5  -8   57.01    1.96
  -1   5  -8   59.82    2.34
  -1   5  -9   12.11    0.82
  -1   5  -9   13.65    0.92
   1  -5   9   12.94    0.84
   1  -5   9   13.33    0.86
  -1   4  13   73.58    1.87
   1  -4 -13   79.47    1.91
  -1   4  13   75.75    1.85
   1  -4 -12    9.33    0.95
   1  -4 -12    8.16    0.80
   1  -4 -12    8.77    0.87
  -1   4  12    8.30    0.85
  -1   4  12    7.84    0.88
   1  -4 -12    7.04    0.73
  -1   4  12    8.70    0.93
   1  -4 -12    8.17    0.85
  -1   4  11   20.80    1.61
   1  -4 -11   20.84    1.47
   1  -4 -11   20.80    1.46
   1  -4 -11   21.33    1.56
   1  -4 -11   20.74    1.49
  -1   4  11   22.94    1.57
  -1   4  11   20.48    1.33
   1  -4 -11   22.11    1.53
  -1   4  11   22.25    1.66
  -1   4  10    5.68    0.85
   1  -4 -10    5.83    0.95
   1  -4 -10    5.53    0.90
  -1   4  10    6.28    0.94
   1  -4 -10    5.43    0.95
  -1   4  10    6.60    0.96
   1  -4 -10    4.61    0.84
   1  -4 -10    6.33    0.97
  -1   4  10    5.74    0.85
  -1   4  10    6.53    1.09
  -1   4  10    5.69    1.04
   1  -4  -9 1168.80   12.21
  -1   4   9 1113.57   12.44
  -1   4   9 1184.98   12.21
  -1   4   9 1131.59   12.62
  -1   4   9 1123.32   11.74
   1  -4  -9 1142.96   11.73
  -1   4   9 1169.60   12.01
   1  -4  -9 1153.97   12.15
   1  -4  -9 1141.86   12.05
  -1   4   8 1170.31   20.67
   1  -4  -8 1178.54   21.86
  -1   4   8 1147.54   20.56
   1  -4  -8 1197.16   21.14
  -1   4   8 1128.02   12.25
  -1   4   8 1173.80   20.85
  -1   4   8 1130.94   20.08
  -1   4   8 1158.06   20.49
   1  -4  -8 1194.71   21.18
   1  -4  -8 1145.56   11.97
   1  -4  -8 1099.35   21.07
   1  -4  -8 1138.53   11.43
  -1   4   8 1197.11   20.91
  -1   4   8 1148.92   12.09
  -1   4   8 1165.33   20.62
  -1   4   8 1147.67   11.78
   1  -4  -8 1136.37   10.85
   1  -4  -8 1149.28   22.70
   1  -4  -8 1153.68   12.03
  -1   4   8 1139.40   12.14
   1  -4  -8 1176.64   21.29
   1  -4  -8 1176.94   12.10
   1  -4  -8 1136.25   20.70
  -1   4   8 1127.07   19.78
  -1   4   8 1170.67   12.71
   1  -4  -8 1135.44   22.11
   1  -4  -7  301.86   11.19
  -1   4   7  300.11    9.97
   1  -4  -7  290.14    5.49
  -1   4   7  322.15   10.38
  -1   4   7  300.63    6.21
   1  -4  -7  291.10   10.65
  -1   4   7  303.39    6.11
  -1   4   7  306.93   10.18
   1  -4  -7  314.85    6.01
  -1   4   7  312.69   10.22
  -1   4   7  318.12    6.21
   1  -4  -7  327.10   10.79
   1  -4  -7  310.75   10.34
   1  -4  -7  323.55   10.48
  -1   4   7  311.68   10.15
   1  -4  -7  309.68   10.72
  -1   4   7  322.79   10.46
   1  -4  -7  304.84    5.95
  -1   4   7  311.13   10.25
   1  -4  -7  314.81   10.41
  -1   4   7  317.48    6.20
   1  -4  -7  311.09   10.80
  -1   4   7  286.98    9.67
   1  -4  -6  234.18    8.68
  -1   4   6  232.60    8.32
  -1   4   6  212.81    8.07
   1  -4  -6  196.55    7.39
  -1   4   6  200.63    7.61
   1  -4  -6  231.07    8.82
   1  -4  -6  233.10    9.41
  -1   4   6  219.86    7.46
  -1   4   6  232.81    8.35
   1  -4  -6  226.02    8.30
   1  -4  -6  228.86    8.39
  -1   4   6  231.75    8.40
   1  -4  -6  228.08    8.79
  -1   4   6  231.93    8.30
  -1   4   6  225.78    8.24
  -1   4   6  229.81    8.37
   1  -4  -6  215.02    8.69
   1  -4  -6  236.77    8.48
  -1   4   5  236.40    7.89
  -1   4   5  232.00    7.99
   1  -4  -5  237.29    7.92
   1  -4  -5  211.89    7.46
  -1   4   5  228.21    7.82
  -1   4   5  224.73    7.21
  -1   4   5  231.95    7.86
  -1   4   5  220.57    7.43
   1  -4  -5  220.03    8.14
   1  -4  -5  230.71    7.88
   1  -4  -5  227.26    7.79
  -1   4   5  235.09    7.87
   1  -4  -5  238.82    8.07
  -1   4   5  221.67    7.85
  -1   4   5  224.93    7.73
   1  -4  -5  235.02    8.52
   1  -4  -5  226.66    8.32
   1  -4  -5  233.88    8.20
   1  -4  -4  798.02   14.08
   1  -4  -4  841.89   14.87
  -1   4   4  837.17   14.22
  -1   4   4  846.65   14.21
   1  -4  -4  833.86   14.13
   1  -4  -4  827.89   15.08
   1  -4  -4  846.48   14.53
  -1   4   4  839.27   14.28
  -1   4   4  789.81   13.25
   1  -4  -4  843.90   14.17
  -1   4   4  859.85   14.42
   1  -4  -4  842.66   14.32
   1  -4  -4  805.39   14.97
  -1   4   4  800.36   14.20
  -1   4   4  764.05   12.84
  -1   4   4  851.98   14.53
  -1   4   4  859.12   14.37
   1  -4  -4  820.61   14.91
  -1   4   3  220.91    6.98
   1  -4  -3  217.47    6.96
   1  -4  -3  206.70    7.22
  -1   4   3  207.52    6.54
  -1   4   3  210.88    6.82
  -1   4   3  212.79    6.58
   1  -4  -3  210.14    7.12
   1  -4  -3  208.64    6.92
   1  -4  -3  220.34    7.55
   1  -4  -3  211.62    7.17
  -1   4   3  218.85    7.03
  -1   4   3  209.82    6.91
  -1   4   3  225.66    7.09
   1  -4  -3  228.38    7.03
  -1   4   3  214.52    7.11
   1  -4  -3  217.58    7.38
   1  -4  -3  210.21    6.81
  -1   4   3  216.18    6.91
  -1   4   2  127.39    4.90
   1  -4  -2  138.16    5.70
   1  -4  -2  130.49    5.33
  -1   4   2  126.54    5.20
  -1   4   2  129.15    5.16
   1  -4  -2  129.80    5.23
   1  -4  -2  129.18    5.31
  -1   4   2  133.60    5.38
   1  -4  -2  128.91    5.55
   1  -4  -2  128.07    4.29
  -1   4   2  138.60    5.59
  -1   4   2  131.07    4.09
  -1   4   2  131.90    5.24
  -1   4   2  130.64    5.34
   1  -4  -2  122.54    5.11
   1  -4  -2  128.88    5.58
  -1   4   2  136.41    5.43
   1  -4  -2  118.64    5.20
  -1   4   2  128.51    5.24
   1  -4  -1  137.83    5.55
   1  -4  -1  155.69    5.68
   1  -4  -1  151.46    5.97
   1  -4  -1  138.03    5.80
  -1   4   1  150.73    5.83
   1  -4  -1  149.04    4.53
  -1   4   1  140.96    4.68
   1  -4  -1  151.94    5.71
  -1   4   1  143.11    5.52
   1  -4  -1  139.05    5.61
  -1   4   1  155.41    5.71
  -1   4   1  154.04    5.68
   1  -4  -1  147.56    5.57
  -1   4   1  154.58    5.66
  -1   4   1  146.22    5.21
  -1   4   1  149.82    5.60
   1  -4  -1  136.99    4.20
  -1   4   1  149.86    5.64
   1  -4  -1  153.02    5.62
  -1   4   1  144.83    5.21
   1  -4   0   69.39    4.24
  -1   4   0   74.20    4.12
   1  -4   0   63.46    3.99
   1  -4   0   65.93    3.21
  -1   4   0   65.98    3.56
   1  -4   0   63.51    3.76
  -1   4   0   62.35    3.43
  -1   4   0   70.61    3.97
  -1   4   0   70.07    3.94
  -1   4   0   65.43    3.81
  -1   4   0   65.49    3.81
   1  -4   0   71.70    3.96
   1  -4   0   67.50    3.84
  -1   4   0   58.75    3.20
   1  -4   0   68.33    3.13
   1  -4   0   68.47    3.94
  -1   4   0   64.98    3.98
  -1   4   0   65.04    3.85
   1  -4   0   67.84    4.05
   1  -4   1   38.10    3.00
   1  -4   1   37.22    3.26
   1  -4   1   34.59    2.59
  -1   4  -1   38.01    3.10
   1  -4   1   38.35    3.02
   1  -4   1   36.00    3.00
  -1   4  -1   36.14    2.80
   1  -4   1   37.13    3.10
   1  -4   1   33.81    2.36
  -1   4  -1   34.20    2.95
  -1   4  -1   37.26    2.98
  -1   4  -1   38.91    3.02
  -1   4  -1   40.18    2.98
  -1   4  -1   42.65    3.22
  -1   4  -1   38.04    2.99
   1  -4   1   35.69    2.90
   1  -4   2    8.16    1.51
  -1   4  -2    6.80    1.34
  -1   4  -2    9.13    1.58
  -1   4  -2    7.29    1.46
   1  -4   2    9.08    1.69
   1  -4   2   10.92    1.64
  -1   4  -2    8.06    1.54
  -1   4  -2    9.86    1.62
  -1   4  -2    6.29    1.36
  -1   4  -2    6.68    1.36
  -1   4  -2    9.59    1.63
   1  -4   2    8.62    1.52
   1  -4   2    5.51    1.09
   1  -4   2    6.68    1.35
   1  -4   2    8.88    1.68
  -1   4  -2    7.38    1.42
   1  -4   2    9.86    1.69
   1  -4   2    7.07    1.38
  -1   4  -3   57.63    4.33
  -1   4  -3   52.33    3.98
   1  -4   3   56.73    4.05
  -1   4  -3   59.31    4.13
  -1   4  -3   57.93    4.19
   1  -4   3   58.89    4.12
   1  -4   3   56.99    4.07
   1  -4   3   58.56    4.13
  -1   4  -3   58.46    3.99
  -1   4  -3   57.03    4.09
   1  -4   3   53.60    3.84
  -1   4  -3   55.58    3.98
  -1   4  -3   56.27    4.07
  -1   4  -3   55.64    4.04
   1  -4   3   58.45    4.18
   1  -4   3   56.23    4.17
  -1   4  -4  150.09    7.03
  -1   4  -4  162.14    7.26
   1  -4   4  153.64    7.05
   1  -4   4  151.40    7.08
  -1   4  -4  156.39    7.07
   1  -4   4  153.78    7.30
  -1   4  -4  167.33    7.38
   1  -4   4  152.62    7.00
  -1   4  -4  155.39    7.29
   1  -4   4  152.54    6.96
  -1   4  -4  162.17    7.61
  -1   4  -4  156.32    7.08
   1  -4   4  154.12    7.07
  -1   4  -4  143.41    6.85
   1  -4   4  154.93    7.03
   1  -4   4  144.86    6.82
   1  -4   5   11.73    1.26
  -1   4  -5   10.24    1.95
   1  -4   5   15.55    2.43
   1  -4   5   14.22    1.37
  -1   4  -5   14.04    2.26
  -1   4  -5   13.81    1.34
   1  -4   5   14.56    2.29
   1  -4   5   12.61    2.18
  -1   4  -5   12.35    1.35
  -1   4  -5   13.70    2.38
  -1   4  -5   12.31    2.17
  -1   4  -5   12.72    2.17
   1  -4   5   14.62    1.34
   1  -4   5   10.65    2.02
   1  -4   5   13.20    2.26
  -1   4  -5   13.10    1.44
   1  -4   5   12.30    2.13
   1  -4   5    9.92    2.01
   1  -4   5   13.37    1.35
  -1   4  -5    9.93    1.94
   1  -4   5   13.53    1.23
  -1   4  -5   13.73    2.28
   1  -4   5   14.38    2.46
  -1   4  -5   14.55    2.44
   1  -4   5   13.88    1.29
   1  -4   6  532.63    8.30
   1  -4   6  571.20    8.06
  -1   4  -6  553.03    9.06
   1  -4   6  555.15    8.29
   1  -4   6  546.98    8.03
  -1   4  -6  530.01    7.95
  -1   4  -6  545.60    7.92
   1  -4   6  545.51    7.49
   1  -4   6  557.56    8.38
  -1   4  -6  560.35    9.06
  -1   4  -6  542.56    8.28
  -1   4  -7 1072.53   12.43
   1  -4   7 1107.06   11.41
   1  -4   7 1103.22   10.75
  -1   4  -7 1102.40   12.58
  -1   4  -7 1091.56   11.23
   1  -4   7 1087.47   11.73
   1  -4   7 1060.47   10.96
  -1   4  -7 1111.46   11.70
   1  -4   7 1123.28   11.88
  -1   4  -7 1077.33   11.87
  -1   4  -7 1068.41   10.88
  -1   4  -8    0.16    0.37
  -1   4  -8    0.53    0.59
   1  -4   8    0.23    0.37
  -1   4  -8    0.19    0.49
   1  -4   8    0.80    0.60
  -1   4  -8    0.75    0.47
   1  -4   8   -0.06    0.44
   1  -4   8    0.37    0.39
   1  -4   8    0.10    0.49
  -1   4  -8    0.39    0.38
  -1   4  -8    0.00    0.44
   1  -4   9  148.84    3.10
   1  -4   9  155.32    3.68
  -1   4  -9  154.75    3.15
  -1   4  -9  154.85    3.84
  -1   4  -9  153.72    3.32
  -1   4  -9  151.44    3.65
   1  -4   9  159.54    3.75
  -1   4  -9  156.82    3.59
   1  -4  10    0.15    0.32
  -1   4 -10    0.09    0.34
  -1   4 -10   -0.13    0.27
  -1   4 -10   -0.01    0.29
   1  -4  10    0.34    0.38
  -1   3  13    0.75    0.39
  -1   3  13    0.76    0.31
   1  -3 -13    0.30    0.35
   1  -3 -13    0.56    0.36
   1  -3 -13    0.76    0.39
  -1   3  13    0.17    0.28
  -1   3  13    1.62    0.38
   1  -3 -12   34.21    1.72
   1  -3 -12   31.50    1.45
   1  -3 -12   31.75    1.45
  -1   3  12   34.24    1.77
  -1   3  12   32.79    1.75
   1  -3 -12   34.06    1.76
  -1   3  12   33.87    1.66
  -1   3  12   32.24    1.73
   1  -3 -12   32.15    1.52
   1  -3 -12   32.76    1.76
  -1   3  11   12.58    1.18
   1  -3 -11   11.61    1.15
   1  -3 -11   11.96    1.14
   1  -3 -11   11.06    1.19
   1  -3 -11   11.16    1.10
  -1   3  11   12.69    1.29
   1  -3 -11   12.14    1.29
   1  -3 -11   12.44    1.23
  -1   3  11   11.82    1.27
  -1   3  11   11.05    1.22
   1  -3 -10  322.73    6.19
   1  -3 -10  335.29    6.37
   1  -3 -10  324.96    6.47
  -1   3  10  329.44    6.53
  -1   3  10  311.36    6.53
  -1   3  10  322.74    6.59
   1  -3 -10  326.23    6.03
   1  -3 -10  327.17    6.60
   1  -3 -10  333.19    6.49
  -1   3  10  321.39    6.23
  -1   3   9  154.75    4.49
  -1   3   9  146.32    4.51
  -1   3   9  144.42    4.21
   1  -3  -9  148.54    4.31
  -1   3   9  150.97    4.53
   1  -3  -9  146.84    4.44
   1  -3  -9  147.91    4.31
   1  -3  -9  148.07    4.36
  -1   3   8  277.39    9.82
   1  -3  -8  283.87    5.93
   1  -3  -8  257.22    9.62
  -1   3   8  275.08    5.92
   1  -3  -8  289.34   10.29
  -1   3   8  262.14    9.54
  -1   3   8  270.59    5.75
   1  -3  -8  253.88   10.00
   1  -3  -8  281.43    5.79
  -1   3   8  295.39   10.11
  -1   3   8  265.57    9.65
   1  -3  -8  271.49    5.72
   1  -3  -8  274.58   10.71
   1  -3  -8  279.30   10.35
  -1   3   8  277.74    9.69
   1  -3  -8  294.50    5.91
  -1   3   8  289.01    5.75
  -1   3   8  268.30    9.69
   1  -3  -8  280.28   10.05
  -1   3   8  265.53    5.56
   1  -3  -8  271.95    9.90
  -1   3   8  276.67    6.01
  -1   3   8  263.19    8.95
   1  -3  -7    9.04    1.79
   1  -3  -7    7.47    1.65
   1  -3  -7   10.29    1.94
   1  -3  -7    7.21    1.56
   1  -3  -7    9.76    1.78
  -1   3   7    9.53    1.75
   1  -3  -7    7.63    1.91
  -1   3   7    7.27    1.58
  -1   3   7    6.52    1.44
  -1   3   7    8.46    1.69
  -1   3   7   11.02    1.92
   1  -3  -7    7.08    1.39
  -1   3   7    8.98    1.71
   1  -3  -7    8.85    1.81
  -1   3   7    7.66    1.71
  -1   3   7    9.68    1.79
   1  -3  -7    6.58    1.60
   1  -3  -6 2231.43   24.34
   1  -3  -6 2302.43   25.93
   1  -3  -6 2222.93   26.91
   1  -3  -6 2189.15   21.47
  -1   3   6 2189.17   23.76
  -1   3   6 2214.33   23.92
   1  -3  -6 2230.28   24.19
  -1   3   6 2226.36   23.85
   1  -3  -6 2127.49   25.09
  -1   3   6 2113.08   22.95
  -1   3   6 2244.43   24.28
  -1   3   6 2124.13   23.26
  -1   3   6 2244.19   24.05
   1  -3  -6 2320.82   25.27
   1  -3  -6 2095.73   24.34
   1  -3  -6 2253.29   24.44
  -1   3   6 2218.35   24.12
   1  -3  -6 2185.73   21.41
  -1   3   5  881.34   13.96
   1  -3  -5  924.38   14.37
  -1   3   5  892.10   14.04
  -1   3   5  968.63   14.74
   1  -3  -5  880.08   15.72
   1  -3  -5  914.53   12.95
  -1   3   5  936.84   14.31
  -1   3   5  931.99   14.47
  -1   3   5  916.27   13.34
   1  -3  -5  881.70   14.24
   1  -3  -5  955.55   15.62
   1  -3  -5  907.61   14.90
   1  -3  -5  872.81   14.85
   1  -3  -5  894.97   14.67
   1  -3  -5  923.73   14.29
  -1   3   5  917.20   14.19
  -1   3   5  927.04   14.40
   1  -3  -5  931.68   13.57
  -1   3   5  896.89   13.71
   1  -3  -4  312.64    7.88
   1  -3  -4  329.24    7.97
  -1   3   4  330.53    7.93
  -1   3   4  335.31    7.97
  -1   3   4  326.76    7.87
  -1   3   4  314.75    7.34
   1  -3  -4  315.49    8.38
   1  -3  -4  315.86    7.14
  -1   3   4  339.71    8.04
   1  -3  -4  320.05    8.35
   1  -3  -4  311.66    7.59
  -1   3   4  311.98    7.81
  -1   3   4  326.15    7.86
   1  -3  -4  314.57    8.24
  -1   3   4  305.86    7.41
  -1   3   4  312.27    7.94
   1  -3  -4  333.84    7.96
   1  -3  -4  329.80    7.90
   1  -3  -4  338.25    8.36
  -1   3   3  914.60   12.42
  -1   3   3  887.73   12.25
   1  -3  -3  870.59   13.04
   1  -3  -3  856.72    7.73
  -1   3   3  884.94   12.26
   1  -3  -3  879.47   12.15
  -1   3   3  863.96    8.72
   1  -3  -3  860.36   12.15
  -1   3   3  873.71   11.66
  -1   3   3  893.60   12.26
   1  -3  -3  805.87   11.96
  -1   3   3  905.46   12.52
   1  -3  -3  885.28   12.53
   1  -3  -3  881.33   12.82
  -1   3   3  869.17   11.71
   1  -3  -3  846.32   12.92
  -1   3   3  876.93   12.39
   1  -3  -3  872.68   12.90
   1  -3  -3  871.58   12.11
  -1   3   3  867.77   12.50
  -1   3   2  241.24    6.08
  -1   3   2  241.58    4.80
  -1   3   2  240.95    6.12
   1  -3  -2  252.05    6.29
  -1   3   2  248.10    6.21
   1  -3  -2  241.69    6.07
   1  -3  -2  241.48    6.38
   1  -3  -2  250.76    6.59
  -1   3   2  244.28    5.80
   1  -3  -2  242.33    6.29
  -1   3   2  246.70    6.34
   1  -3  -2  247.71    4.15
   1  -3  -2  242.73    6.55
  -1   3   2  251.64    6.18
   1  -3  -2  244.06    6.23
   1  -3  -2  238.21    6.45
  -1   3   2  248.83    6.18
  -1   3   2  245.42    6.16
   1  -3  -2  247.47    6.18
  -1   3   2  246.35    6.17
   1  -3  -1 4121.99   24.62
   1  -3  -1 4033.69   24.78
   1  -3  -1 4041.46   25.29
  -1   3   1 4076.99   24.73
   1  -3  -1 4039.72   25.73
  -1   3   1 4190.21   21.39
  -1   3   1 4066.18   22.83
   1  -3  -1 4164.95   24.63
  -1   3   1 4004.31   24.48
   1  -3  -1 4106.89   26.20
  -1   3   1 4071.65   24.77
  -1   3   1 4086.02   24.75
  -1   3   1 4029.71   24.67
  -1   3   1 4282.03   25.27
  -1   3   1 4104.11   23.72
   1  -3  -1 4212.54   26.68
  -1   3   1 4083.07   25.58
   1  -3  -1 4067.28   18.80
   1  -3  -1 4125.10   24.77
   1  -3  -1 4031.41   19.52
   1  -3   0 1366.64   14.39
  -1   3   0 1381.23   14.42
   1  -3   0 1355.65   14.26
   1  -3   0 1252.26   11.41
  -1   3   0 1398.19   14.95
   1  -3   0 1367.38   15.35
  -1   3   0 1350.53   15.02
   1  -3   0 1381.56   14.52
   1  -3   0 1369.02   14.63
   1  -3   0 1320.64   12.10
  -1   3   0 1356.13   13.37
  -1   3   0 1393.59   14.69
  -1   3   0 1269.23   13.02
  -1   3   0 1287.39   14.37
  -1   3   0 1369.93   14.38
   1  -3   0 1331.08   15.42
   1  -3   0 1279.23   14.42
  -1   3   0 1343.76   12.68
  -1   3   0 1368.12   14.43
   1  -3   0 1349.43   14.90
  -1   3  -1  929.78   12.83
  -1   3  -1  915.01   12.36
   1  -3   1  973.69   12.65
   1  -3   1  946.20   12.93
  -1   3  -1  913.82   12.27
   1  -3   1  929.70   12.32
  -1   3  -1  918.21    9.91
   1  -3   1  953.85    9.30
   1  -3   1  948.76   12.68
   1  -3   1  916.19   12.29
   1  -3   1  937.37   10.49
  -1   3  -1  935.44   12.49
  -1   3  -1  883.03   12.27
   1  -3   1  941.34   12.45
  -1   3  -1  892.42   12.07
   1  -3   1  914.65   13.35
  -1   3  -1  933.71   12.71
  -1   3  -1  900.21   11.95
   1  -3   1  879.52   11.18
  -1   3  -1  916.82   11.53
  -1   3  -2    7.21    1.24
   1  -3   2    9.16    1.41
   1  -3   2    7.10    1.21
  -1   3  -2    6.86    1.28
   1  -3   2    8.02    1.30
   1  -3   2    7.35    1.08
  -1   3  -2    6.51    1.21
  -1   3  -2    8.79    1.41
   1  -3   2    8.09    1.30
   1  -3   2    8.55    1.40
   1  -3   2    8.48    1.49
   1  -3   2    8.51    1.37
  -1   3  -2    7.76    1.37
   1  -3   2    6.92    1.33
  -1   3  -2    7.98    1.33
  -1   3  -2    7.70    1.36
  -1   3  -2    8.32    1.38
  -1   3  -2    6.53    1.14
  -1   3  -3  850.94   13.65
  -1   3  -3  845.23   14.09
  -1   3  -3  803.20   13.37
   1  -3   3  798.92   13.21
   1  -3   3  851.39   13.78
   1  -3   3  837.61   13.43
  -1   3  -3  824.08   13.58
  -1   3  -3  832.14   13.51
  -1   3  -3  843.08   13.89
  -1   3  -3  843.60   14.36
  -1   3  -3  835.55   13.42
   1  -3   3  846.86   13.53
   1  -3   3  887.20   13.78
   1  -3   3  856.59   13.62
   1  -3   3  820.57   13.84
   1  -3   3  818.16   12.16
  -1   3  -3  829.98   13.02
   1  -3   4  534.74   11.84
  -1   3  -4  582.80   12.40
  -1   3  -4  584.57   12.75
   1  -3   4  552.34   12.02
  -1   3  -4  568.48   12.73
   1  -3   4  559.52   11.96
   1  -3   4  569.83   12.45
  -1   3  -4  553.12   11.92
  -1   3  -4  583.16   12.14
  -1   3  -4  575.77   12.12
   1  -3   4  537.97   11.04
   1  -3   4  586.42   12.38
   1  -3   4  567.73   12.04
   1  -3   4  576.11   12.07
  -1   3  -4  530.53   12.00
   1  -3   4  574.20   12.04
  -1   3  -4  557.77   12.00
   1  -3   5  136.77    6.44
   1  -3   5  140.36    6.47
   1  -3   5  145.29    6.53
  -1   3  -5  143.83    6.60
  -1   3  -5  134.02    6.12
   1  -3   5  144.50    6.75
  -1   3  -5  138.96    6.70
   1  -3   5  141.33    6.69
  -1   3  -5  140.87    6.47
  -1   3  -5  143.20    6.69
  -1   3  -5  142.00    6.70
   1  -3   5  138.08    6.41
  -1   3  -5  147.95    6.65
   1  -3   5  140.85    6.46
  -1   3  -5  135.51    6.75
  -1   3  -5  146.97    6.69
   1  -3   5  137.84    6.46
   1  -3   5  131.99    6.11
   1  -3   6   32.76    1.86
  -1   3  -6   35.31    3.70
   1  -3   6   34.66    3.62
   1  -3   6   34.90    2.09
   1  -3   6   33.77    3.56
  -1   3  -6   33.39    1.97
   1  -3   6   33.24    3.35
  -1   3  -6   34.16    2.23
   1  -3   6   34.73    3.47
   1  -3   6   33.58    3.40
   1  -3   6   32.61    2.02
   1  -3   6   34.94    3.54
   1  -3   6   34.72    2.07
  -1   3  -6   33.45    2.03
  -1   3  -6   39.03    3.69
  -1   3  -6   32.34    3.46
   1  -3   6   29.78    3.27
  -1   3  -6   35.57    3.60
  -1   3  -6   31.67    3.38
   1  -3   6   31.15    1.90
   1  -3   6   37.16    3.56
   1  -3   6   34.32    3.37
  -1   3  -6   34.62    2.22
  -1   3  -6   34.00    3.61
  -1   3  -6   34.94    3.55
   1  -3   6   34.12    1.99
  -1   3  -6   32.32    2.06
   1  -3   7  455.88    7.61
   1  -3   7  452.21    7.67
  -1   3  -7  456.33    7.87
  -1   3  -7  432.37    7.48
  -1   3  -7  452.82    8.11
  -1   3  -7  446.90    7.34
   1  -3   7  444.96    6.85
   1  -3   7  453.26    7.37
  -1   3  -7  453.50    8.12
   1  -3   7  439.01    7.15
   1  -3   7  432.42    7.46
   1  -3   8   60.85    2.58
  -1   3  -8   61.13    2.80
  -1   3  -8   62.18    2.95
  -1   3  -8   62.83    2.92
   1  -3   8   59.14    2.80
  -1   3  -8   61.87    3.01
  -1   3  -8   62.19    2.72
   1  -3   8   58.49    2.71
   1  -3   8   60.97    2.68
   1  -3   8   63.21    2.85
  -1   3  -9  347.45    6.34
   1  -3   9  347.03    5.39
   1  -3   9  357.37    5.95
  -1   3  -9  343.56    5.86
  -1   3  -9  356.36    6.22
   1  -3   9  361.33    6.36
  -1   3  -9  356.82    6.44
   1  -3   9  353.50    6.14
   1  -3   9  359.66    6.40
  -1   3  -9  358.83    6.67
   1  -3  10   57.27    2.12
   1  -3  10   60.19    2.29
  -1   3 -10   60.45    2.31
   1  -3  10   61.92    2.29
  -1   3 -10   61.21    2.18
  -1   3 -10   60.77    2.21
  -1   3 -10   63.06    2.11
   1  -3  10   62.18    2.12
  -1   3 -10   59.45    2.35
  -1   3 -11   32.17    1.28
   1  -3  11   33.09    1.30
  -1   3 -11   30.04    1.10
   1  -3  11   33.93    1.29
  -1   3 -11   33.47    1.30
   1  -2 -13   66.53    1.93
  -1   2  13   64.57    1.94
  -1   2  13   65.61    1.85
   1  -2 -13   65.37    1.86
   1  -2 -13   63.29    1.91
   1  -2 -12  285.43    5.16
  -1   2  12  289.54    5.04
  -1   2  12  282.99    5.18
  -1   2  12  290.64    4.94
   1  -2 -12  281.70    4.67
   1  -2 -12  286.73    5.10
   1  -2 -12  286.05    5.17
  -1   2  12  285.64    4.89
  -1   2  11    0.31    0.46
   1  -2 -11    0.33    0.37
   1  -2 -11    0.71    0.48
   1  -2 -11    0.56    0.57
  -1   2  11    0.60    0.55
  -1   2  11    0.24    0.49
  -1   2  11    0.81    0.59
   1  -2 -11    0.79    0.41
   1  -2 -11    0.61    0.52
   1  -2 -11    0.41    0.56
  -1   2  10  195.14    5.08
   1  -2 -10  187.27    4.66
   1  -2 -10  198.40    5.20
  -1   2  10  190.79    5.13
  -1   2  10  192.49    5.07
  -1   2  10  194.22    5.03
   1  -2 -10  192.06    5.15
   1  -2 -10  199.62    4.93
   1  -2 -10  204.73    5.20
   1  -2 -10  193.15    4.74
   1  -2  -9    5.17    0.88
  -1   2   9    5.13    1.41
  -1   2   9    3.20    0.78
   1  -2  -9    2.24    0.67
  -1   2   9    1.74    0.62
   1  -2  -9   -0.16    0.51
   1  -2  -9    5.75    0.90
   1  -2  -9    2.14    0.61
  -1   2   9    3.19    0.78
   1  -2  -9    2.71    0.65
  -1   2   9    4.66    1.48
   1  -2  -9    3.09    0.71
  -1   2   9    2.81    0.75
  -1   2   8  262.52    9.60
  -1   2   8  266.93    5.69
  -1   2   8  271.16    9.51
   1  -2  -8  280.71    9.81
  -1   2   8  280.28    9.58
  -1   2   8  261.36    5.60
   1  -2  -8  271.10    9.90
  -1   2   8  280.91    9.66
   1  -2  -8  271.00    5.77
   1  -2  -8  272.65    5.76
  -1   2   8  274.19    9.55
  -1   2   8  278.16    9.64
   1  -2  -8  272.74    9.94
  -1   2   8  265.71    9.52
   1  -2  -8  269.07    8.63
   1  -2  -8  272.42   10.54
  -1   2   8  272.89    5.80
   1  -2  -8  280.84   10.49
   1  -2  -8  270.94    9.71
   1  -2  -8  258.04    8.97
   1  -2  -8  261.62    5.41
   1  -2  -8  265.72    5.46
   1  -2  -8  274.86    9.73
  -1   2   8  264.03    9.38
  -1   2   7  494.92   11.78
   1  -2  -7  511.88   11.79
  -1   2   7  511.19   12.06
  -1   2   7  502.13   11.86
   1  -2  -7  519.92   12.63
  -1   2   7  474.61   10.71
   1  -2  -7  495.03   10.85
   1  -2  -7  493.14   12.03
  -1   2   7  479.96   11.44
   1  -2  -7  505.08   12.28
   1  -2  -7  501.86   13.04
  -1   2   7  500.15   11.85
  -1   2   7  513.30   11.98
  -1   2   7  507.63   12.33
   1  -2  -7  485.82   12.33
   1  -2  -7  518.68   12.28
   1  -2  -6  325.68    9.22
   1  -2  -6  328.33    8.92
  -1   2   6  318.41    8.61
   1  -2  -6  317.04    7.99
  -1   2   6  323.38    8.73
   1  -2  -6  321.24    8.81
   1  -2  -6  336.72    8.94
  -1   2   6  339.63    8.93
  -1   2   6  330.48    8.59
   1  -2  -6  326.13    9.01
   1  -2  -6  321.92    9.72
  -1   2   6  324.45    8.97
  -1   2   6  310.70    8.07
   1  -2  -6  296.77    8.76
   1  -2  -6  328.62    8.76
  -1   2   6  333.53    8.81
  -1   2   6  333.27    8.80
  -1   2   6  326.96    8.75
  -1   2   5 5229.24   30.76
   1  -2  -5 5360.71   32.47
   1  -2  -5 4984.60   28.86
  -1   2   5 5431.72   31.84
   1  -2  -5 5121.37   32.33
   1  -2  -5 5001.68   32.81
  -1   2   5 5367.47   31.94
  -1   2   5 5373.95   32.00
  -1   2   5 5397.88   31.98
   1  -2  -5 5403.30   32.37
   1  -2  -5 5317.37   32.22
  -1   2   5 5345.76   31.95
   1  -2  -5 5384.10   32.58
   1  -2  -5 5314.30   27.48
  -1   2   5 5198.85   30.94
  -1   2   5 5217.86   32.70
   1  -2  -5 5216.24   33.68
  -1   2   5 5398.77   32.18
   1  -2  -5 5235.48   35.56
   1  -2  -4  313.35    7.44
   1  -2  -4  300.47    6.43
  -1   2   4  305.03    6.88
   1  -2  -4  311.18    7.10
  -1   2   4  301.57    6.83
  -1   2   4  291.96    6.81
   1  -2  -4  302.62    6.94
   1  -2  -4  293.84    6.15
   1  -2  -4  309.66    7.18
  -1   2   4  303.20    7.04
   1  -2  -4  282.01    7.49
  -1   2   4  311.22    6.96
  -1   2   4  294.10    6.99
   1  -2  -4  295.59    7.08
  -1   2   4  300.30    6.83
  -1   2   4  300.82    7.00
   1  -2  -4  311.08    7.03
  -1   2   4  300.17    6.69
   1  -2  -4  304.57    7.37
  -1   2   3 1700.58   14.71
   1  -2  -3 1690.78   14.88
  -1   2   3 1709.29   14.78
  -1   2   3 1648.31   14.52
   1  -2  -3 1719.04   14.08
  -1   2   3 1688.83   14.76
   1  -2  -3 1667.22   15.32
   1  -2  -3 1694.48   15.81
  -1   2   3 1711.30   14.87
   1  -2  -3 1641.31   14.54
  -1   2   3 1693.94   14.72
   1  -2  -3 1660.78   13.93
  -1   2   3 1643.16   14.81
  -1   2   3 1624.59   14.20
   1  -2  -3 1706.31   14.80
   1  -2  -3 1714.38   15.76
  -1   2   3 1676.57   14.90
   1  -2  -3 1735.75   15.95
   1  -2  -3 1749.58   15.24
   1  -2  -2  312.13    3.26
   1  -2  -2  310.98    5.77
  -1   2   2  324.99    5.97
  -1   2   2  321.17    5.94
  -1   2   2  326.05    5.95
   1  -2  -2  331.93    6.47
   1  -2  -2  317.78    5.87
   1  -2  -2  318.35    6.21
   1  -2  -2  308.89    5.61
  -1   2   2  321.65    6.08
  -1   2   2  315.36    5.96
   1  -2  -2  309.73    5.86
   1  -2  -2  306.18    6.29
   1  -2  -2  299.84    3.47
   1  -2  -2  318.43    6.02
   1  -2  -2  301.88    6.20
  -1   2   2  294.08    5.88
   1  -2  -2  322.81    6.02
  -1   2   2  327.28    5.69
  -1   2   2  330.01    6.00
  -1   2   2  334.26    6.05
  -1   2   1   21.14    1.54
   1  -2  -1   19.34    1.52
  -1   2   1   20.21    1.50
   1  -2  -1   20.71    1.49
   1  -2  -1   20.93    1.47
   1  -2  -1   19.42    1.58
  -1   2   1   22.29    1.53
   1  -2  -1   20.34    1.59
  -1   2   1   20.65    1.49
   1  -2  -1   20.85    1.47
   1  -2  -1   19.95    1.49
  -1   2   1   19.85    1.26
  -1   2   1   21.87    1.51
  -1   2   1   20.41    1.47
  -1   2   1   21.40    1.50
   1  -2  -1   20.58    1.56
   1  -2  -1   18.99    0.94
  -1   2   1   17.79    1.38
   1  -2  -1   21.42    1.50
  -1   2   0  485.23    7.28
   1  -2   0  501.05    7.06
  -1   2   0  504.44    7.07
   1  -2   0  481.10    7.45
  -1   2   0  528.88    7.43
  -1   2   0  521.81    7.19
  -1   2   0  513.22    7.12
   1  -2   0  506.95    7.10
  -1   2   0  504.71    6.55
   1  -2   0  515.84    7.26
   1  -2   0  508.22    5.90
   1  -2   0  513.14    7.90
   1  -2   0  532.45    7.24
   1  -2   0  517.26    7.44
  -1   2   0  498.40    7.11
  -1   2   0  517.91    6.84
   1  -2   0  504.41    5.48
  -1   2   0  527.38    6.60
  -1   2  -1  479.33    5.63
  -1   2  -1  514.15    7.77
   1  -2   1  501.31    6.27
   1  -2   1  484.78    5.29
  -1   2  -1  494.55    6.88
   1  -2   1  480.35    7.36
   1  -2   1  509.94    8.30
   1  -2   1  485.02    7.47
   1  -2   1  466.85    7.21
  -1   2  -1  513.16    7.48
   1  -2   1  469.59    7.49
  -1   2  -1  499.35    7.49
   1  -2   1  488.63    6.97
   1  -2   1  470.66    7.26
  -1   2  -1  476.76    7.51
  -1   2  -1  505.66    7.48
  -1   2  -1  508.94    7.50
  -1   2  -1  480.94    7.69
  -1   2  -1  522.37    7.67
   1  -2   1  487.85    7.35
   1  -2   2 1341.62   13.46
  -1   2  -2 1348.80   13.82
   1  -2   2 1325.94   13.23
   1  -2   2 1305.23    6.41
   1  -2   2 1403.20   14.83
  -1   2  -2 1435.70   13.62
   1  -2   2 1343.50   13.39
  -1   2  -2 1320.34   13.72
  -1   2  -2 1516.57   14.47
   1  -2   2 1390.24   13.41
   1  -2   2 1319.00   13.16
   1  -2   2 1331.68   13.26
  -1   2  -2 1469.09   13.17
  -1   2  -2 1325.80   14.04
  -1   2  -2 1375.31   13.43
  -1   2  -2 1383.46   13.45
   1  -2   2 1387.94   12.18
  -1   2  -2 1386.31   13.68
   1  -2   2 1387.17    9.82
   1  -2   2 1403.24   14.00
  -1   2  -3   15.71    1.72
   1  -2   3   16.62    1.70
  -1   2  -3   17.50    1.79
  -1   2  -3   15.38    1.62
   1  -2   3   18.38    1.83
   1  -2   3   18.27    1.70
   1  -2   3   15.48    1.68
  -1   2  -3   17.61    1.69
  -1   2  -3   14.67    1.64
  -1   2  -3   17.47    1.83
   1  -2   3   16.59    1.66
   1  -2   3   14.93    1.60
   1  -2   3   17.74    1.74
  -1   2  -3   16.24    1.79
   1  -2   3   17.74    1.31
  -1   2  -4  195.07    6.38
   1  -2   4  192.35    6.12
   1  -2   4  186.20    6.31
   1  -2   4  190.59    6.19
   1  -2   4  194.52    6.14
  -1   2  -4  187.10    6.09
  -1   2  -4  186.27    6.07
   1  -2   4  174.76    5.79
   1  -2   4  192.01    6.08
  -1   2  -4  185.02    6.02
  -1   2  -4  189.54    6.45
  -1   2  -4  174.52    6.09
   1  -2   4  189.48    6.07
  -1   2  -4  191.42    6.11
  -1   2  -4  177.96    5.93
   1  -2   4  186.97    4.84
   1  -2   4  194.09    6.14
   1  -2   5  348.65    9.12
  -1   2  -5  360.11    9.57
  -1   2  -5  357.41    9.27
  -1   2  -5  367.79    9.42
  -1   2  -5  369.80    9.26
   1  -2   5  362.11    9.28
   1  -2   5  359.72    9.39
  -1   2  -5  357.43    9.25
  -1   2  -5  345.25    9.68
   1  -2   5  361.19    9.25
   1  -2   5  352.45    9.67
  -1   2  -5  360.89    9.60
   1  -2   5  353.44    9.12
   1  -2   5  331.07    8.93
  -1   2  -5  350.01    8.00
  -1   2  -5  338.72    9.01
   1  -2   5  352.54    9.17
   1  -2   5  363.65    9.27
  -1   2  -5  364.71    9.39
  -1   2  -6  292.10    9.48
   1  -2   6  286.46    9.20
   1  -2   6  270.65    8.92
   1  -2   6  285.69    8.98
   1  -2   6  290.66    9.12
  -1   2  -6  297.26    9.30
   1  -2   6  274.06    9.42
  -1   2  -6  286.34    9.02
   1  -2   6  270.12    8.78
  -1   2  -6  294.82    9.80
  -1   2  -6  283.40    9.05
   1  -2   6  288.61    9.04
  -1   2  -6  293.05    9.26
   1  -2   6  288.32    9.04
  -1   2  -6  280.44    9.21
  -1   2  -6  285.69    9.13
   1  -2   6  278.46    8.76
   1  -2   7  543.17    8.11
   1  -2   7  477.93   12.67
   1  -2   7  482.26   12.78
   1  -2   7  483.08   12.24
   1  -2   7  500.57   13.02
   1  -2   7  502.14    7.78
   1  -2   7  475.25   12.66
  -1   2  -7  500.38    8.08
  -1   2  -7  501.43    7.70
   1  -2   7  490.49    7.16
   1  -2   7  475.05   12.81
   1  -2   7  504.87    7.98
  -1   2  -7  504.36   12.88
   1  -2   7  480.94   12.97
  -1   2  -7  513.99   13.17
  -1   2  -7  502.45   13.15
   1  -2   7  488.31   13.63
  -1   2  -7  462.93   12.08
  -1   2  -7  494.07   13.28
  -1   2  -7  492.25    7.89
  -1   2  -7  497.82   13.82
   1  -2   7  500.01    7.77
  -1   2  -7  531.28   13.51
   1  -2   7  473.62   12.60
  -1   2  -7  501.26   13.10
  -1   2  -7  505.30   13.23
  -1   2  -8  118.49    4.02
  -1   2  -8  118.15    3.89
   1  -2   8  116.77    3.90
   1  -2   8  117.15    3.99
  -1   2  -8  127.94    4.25
   1  -2   8  118.68    3.91
   1  -2   8  116.86    3.86
  -1   2  -8  120.28    4.20
  -1   2  -9   50.41    2.57
  -1   2  -9   48.54    2.56
   1  -2   9   54.41    2.68
   1  -2   9   51.66    2.57
   1  -2   9   51.12    2.51
   1  -2   9   54.97    2.64
  -1   2  -9   48.88    2.65
  -1   2  -9   51.73    2.55
  -1   2  -9   49.54    2.67
   1  -2  10  818.13    9.29
  -1   2 -10  842.01    9.60
   1  -2  10  841.75    9.21
   1  -2  10  839.91    9.35
  -1   2 -10  835.90    9.81
   1  -2  10  843.86    9.58
  -1   2 -10  820.82    9.06
  -1   2 -10  838.09    9.80
  -1   2 -11   91.75    2.49
  -1   2 -11   95.03    2.70
   1  -2  11   95.46    2.65
  -1   2 -11   93.32    2.76
   1  -2  11   94.03    2.69
  -1   2 -11   90.88    2.67
   1  -2  11   90.92    2.60
   1  -2  11   92.67    2.54
  -1   2 -12   59.90    1.55
   1  -1 -13    5.94    0.63
   1  -1 -13    6.06    0.64
   1  -1 -13    5.15    0.52
  -1   1  13    5.69    0.64
  -1   1  13    6.43    0.68
   1  -1 -13    5.50    0.57
  -1   1  12    7.63    0.73
   1  -1 -12    9.38    1.01
   1  -1 -12    8.66    0.95
   1  -1 -12    8.60    0.98
  -1   1  12    8.44    0.80
  -1   1  12    7.77    0.95
   1  -1 -12    8.30    0.93
  -1   1  12    8.31    0.97
  -1   1  12    8.09    0.80
  -1   1  11   91.31    3.14
  -1   1  11   97.06    3.42
  -1   1  11   90.35    2.95
   1  -1 -11   93.55    3.39
   1  -1 -11   87.42    2.88
  -1   1  11   93.63    3.42
   1  -1 -11   92.50    3.35
   1  -1 -11   97.06    3.44
   1  -1 -11   94.06    3.30
  -1   1  11   95.71    3.18
   1  -1 -10  230.81    5.66
   1  -1 -10  234.89    4.98
  -1   1  10  225.82    5.51
   1  -1 -10  234.27    5.67
  -1   1  10  230.71    5.64
   1  -1 -10  226.17    5.44
   1  -1 -10  233.66    5.64
  -1   1  10  222.30    5.24
   1  -1 -10  225.74    5.02
  -1   1  10  219.15    4.99
  -1   1   9   62.98    2.90
  -1   1   9   55.96    2.71
   1  -1  -9   60.43    2.90
  -1   1   9   54.49    2.53
  -1   1   9   55.75    2.77
  -1   1   9   52.58    4.42
   1  -1  -9   54.81    2.78
   1  -1  -9   56.86    2.54
   1  -1  -9   56.90    2.80
  -1   1   9   60.59    4.88
   1  -1  -9   52.60    4.54
   1  -1  -9   58.15    2.77
   1  -1  -9   59.61    2.61
   1  -1  -9   55.52    2.53
  -1   1   9   57.73    2.72
   1  -1  -8    2.56    1.14
  -1   1   8    1.40    0.88
  -1   1   8    4.52    1.38
   1  -1  -8    2.13    0.60
  -1   1   8    1.47    0.96
  -1   1   8    1.85    1.01
   1  -1  -8    5.90    1.53
  -1   1   8    1.76    0.93
   1  -1  -8    3.48    1.45
  -1   1   8    3.85    1.28
  -1   1   8    1.38    0.48
   1  -1  -8    3.25    1.25
  -1   1   8    1.01    0.75
   1  -1  -8    1.87    0.97
   1  -1  -8    3.45    1.36
   1  -1  -8    3.17    1.10
   1  -1  -8    2.07    0.61
  -1   1   8    2.60    1.09
   1  -1  -8    4.56    1.38
  -1   1   7  385.85   10.34
  -1   1   7  379.04   10.52
  -1   1   7  387.16   10.32
   1  -1  -7  398.09   10.72
   1  -1  -7  369.10   11.15
   1  -1  -7  395.17   10.91
   1  -1  -7  399.54    9.85
  -1   1   7  361.47   10.00
  -1   1   7  360.94    8.54
   1  -1  -7  389.46   10.53
   1  -1  -7  400.15   11.43
  -1   1   7  359.84    9.98
  -1   1   7  383.50   10.08
   1  -1  -7  395.52   10.50
   1  -1  -7  397.78   10.66
  -1   1   7  366.43   10.14
  -1   1   7  364.27   10.07
   1  -1  -7  376.56    9.35
   1  -1  -6  112.04    5.28
   1  -1  -6  117.81    4.81
   1  -1  -6  110.15    5.49
  -1   1   6  110.83    4.89
  -1   1   6  110.90    4.43
   1  -1  -6  112.77    5.06
  -1   1   6  123.32    5.51
  -1   1   6  107.83    4.93
  -1   1   6  116.51    5.11
   1  -1  -6  113.46    4.76
  -1   1   6  109.60    4.96
   1  -1  -6  113.64    5.15
   1  -1  -6  110.83    5.47
  -1   1   6  110.29    4.97
   1  -1  -6  107.65    4.98
   1  -1  -6  114.02    5.19
  -1   1   6  114.58    5.06
  -1   1   6  113.33    5.06
  -1   1   5   26.53    2.22
   1  -1  -5   27.69    2.29
   1  -1  -5   28.70    2.37
   1  -1  -5   29.47    2.36
  -1   1   5   28.41    2.27
   1  -1  -5   30.86    2.49
   1  -1  -5   28.08    2.52
   1  -1  -5   30.96    2.45
  -1   1   5   30.90    2.37
  -1   1   5   25.66    2.18
  -1   1   5   28.54    2.29
   1  -1  -5   28.99    2.20
  -1   1   5   29.36    2.46
  -1   1   5   28.63    2.10
  -1   1   5   35.77    2.61
   1  -1  -5   31.44    2.27
   1  -1  -5   27.89    1.69
  -1   1   5   29.88    2.34
   1  -1  -5   28.45    2.33
   1  -1  -4 5758.60   21.98
   1  -1  -4 5726.90   28.97
   1  -1  -4 5673.42   28.26
   1  -1  -4 5578.04   30.81
  -1   1   4 5704.63   27.96
  -1   1   4 5759.69   27.92
  -1   1   4 5870.33   27.99
  -1   1   4 5841.82   28.13
   1  -1  -4 5606.62   28.56
  -1   1   4 5768.50   28.02
   1  -1  -4 5789.58   28.44
   1  -1  -4 5664.51   29.44
   1  -1  -4 5681.22   28.19
  -1   1   4 5633.83   27.81
   1  -1  -4 5792.15   27.00
  -1   1   4 5650.18   29.18
   1  -1  -4 5485.35   26.78
  -1   1   4 5528.69   27.52
  -1   1   4 5562.83   26.43
  -1   1   3 6788.59   26.59
  -1   1   3 6842.76   25.81
   1  -1  -3 6448.95   27.19
   1  -1  -3 6544.27   21.73
   1  -1  -3 6715.93   26.72
  -1   1   3 6851.02   26.60
   1  -1  -3 6577.83   29.60
  -1   1   3 6309.30   26.11
  -1   1   3 6874.87   27.91
  -1   1   3 6803.25   26.62
   1  -1  -3 6691.14   27.42
  -1   1   3 6866.01   26.64
  -1   1   3 6496.92   26.69
  -1   1   3 6711.51   26.31
   1  -1  -3 6827.41   26.93
  -1   1   3 6894.71   26.04
   1  -1  -3 7294.17   27.71
   1  -1  -3 7258.99   26.72
   1  -1  -3 6827.24   27.06
   1  -1  -3 6871.68   28.63
  -1   1   2 8183.47   25.53
   1  -1  -2 8184.51   25.56
  -1   1   2 8131.89   25.64
  -1   1   2 8144.89   26.04
  -1   1   1 2194.00   12.08
   1  -1  -1 2208.52   11.95
   1  -1  -1 2403.04   13.35
   1  -1  -1 2216.28   13.00
  -1   1   1 2273.33   12.07
  -1   1   1 2217.16   11.68
  -1   1   1 2245.00   11.78
  -1   1   1 2095.99   10.45
  -1   1   1 2234.77   11.73
  -1   1   1 2276.60   10.83
   1  -1  -1 2279.23    8.34
  -1   1   1 2306.40   11.91
  -1   1   1 2297.79   11.91
   1  -1  -1 2292.87   12.15
  -1   1   0 5077.99   16.84
  -1   1   0 5259.95   16.26
  -1   1   0 5018.92   16.65
  -1   1   0 5148.26   16.94
   1  -1   0 4949.74   17.10
  -1   1   0 5182.05   18.29
   1  -1   0 5115.20   13.15
  -1   1   0 5122.08   17.38
  -1   1   0 5124.67   17.23
  -1   1   0 5100.77   17.36
   1  -1   0 4978.78   19.29
   1  -1   0 5016.24   16.85
   1  -1   0 5193.02   17.24
   1  -1   0 5302.07   19.59
   1  -1   0 4897.28   17.36
   1  -1   0 4957.99   16.79
   1  -1   1    5.58    0.67
  -1   1  -1    7.17    0.73
  -1   1  -1    7.54    0.78
   1  -1   1    7.39    0.75
  -1   1  -1    8.70    0.85
   1  -1   1    6.42    0.54
  -1   1  -1    6.58    0.72
  -1   1  -1    7.06    0.73
  -1   1  -1    5.69    0.75
  -1   1  -1    7.37    0.52
   1  -1   1    9.47    0.49
   1  -1   1    7.52    0.79
   1  -1   1    8.76    0.80
   1  -1   1    7.52    0.62
   1  -1   1    7.75    0.75
  -1   1  -1    7.16    0.74
  -1   1  -1    7.65    0.67
   1  -1   1    6.88    0.90
   1  -1   1    9.37    0.83
  -1   1  -1    7.17    0.80
   1  -1   1    8.60    0.78
  -1   1  -2 1046.30    9.60
   1  -1   2 1031.11   10.06
   1  -1   2 1040.30    9.51
   1  -1   2  980.18    9.20
  -1   1  -2 1154.69   10.24
   1  -1   2  998.05    9.49
  -1   1  -2  981.31    9.82
   1  -1   2 1011.72    9.43
   1  -1   2  988.68    9.28
   1  -1   2  996.34    5.41
   1  -1   2 1026.12    6.94
  -1   1  -2 1031.42    9.75
  -1   1  -2 1058.24    9.59
  -1   1  -2 1048.69   10.16
   1  -1   2 1002.00    9.37
  -1   1  -2 1080.06    9.67
   1  -1   2  990.59    8.90
  -1   1  -2 1100.21    9.34
  -1   1  -2 1021.76    9.43
   1  -1   3 4433.11   22.46
   1  -1   3 4471.84   22.55
  -1   1  -3 4346.11   23.54
  -1   1  -3 4467.58   23.00
   1  -1   3 4393.54   24.33
   1  -1   3 4295.32   18.34
  -1   1  -3 4410.02   24.02
   1  -1   3 4477.90   22.51
  -1   1  -3 4492.64   23.54
   1  -1   3 4453.07   22.94
  -1   1  -3 4449.52   22.81
   1  -1   3 4385.67   22.31
   1  -1   3 4427.91   22.50
  -1   1  -3 4532.27   22.85
  -1   1  -3 4427.80   22.40
  -1   1  -3 4507.06   22.87
   1  -1   3 4432.45   22.61
   1  -1   4  617.99    9.76
  -1   1  -4  607.87   10.03
  -1   1  -4  612.35   10.18
   1  -1   4  598.27    9.43
  -1   1  -4  599.01    9.51
   1  -1   4  611.50   10.38
  -1   1  -4  629.68   10.00
   1  -1   4  590.27    8.13
  -1   1  -4  627.11    9.90
   1  -1   4  626.09    9.68
  -1   1  -4  612.31    9.70
   1  -1   4  609.26    9.54
   1  -1   4  600.95    9.51
  -1   1  -4  602.20    9.56
   1  -1   4  599.10    9.77
  -1   1  -4  601.59    9.32
  -1   1  -4  599.24   10.23
   1  -1   4  581.97    9.37
   1  -1   4  604.31    9.71
   1  -1   5 1419.93   16.29
   1  -1   5 1488.19   18.27
   1  -1   5 1473.45   14.77
   1  -1   5 1499.45   16.91
  -1   1  -5 1462.41   16.92
   1  -1   5 1420.17   16.51
   1  -1   5 1432.16   16.58
  -1   1  -5 1482.28   17.82
  -1   1  -5 1352.09   16.94
  -1   1  -5 1441.73   16.08
   1  -1   5 1395.84   16.75
  -1   1  -5 1451.01   16.92
   1  -1   5 1469.59   16.81
  -1   1  -5 1340.60   16.29
  -1   1  -5 1495.06   17.34
   1  -1   5 1421.25   16.47
   1  -1   5 1441.00   17.25
  -1   1  -5 1511.09   17.21
  -1   1  -5 1418.34   15.42
  -1   1  -5 1425.22   18.01
  -1   1  -6   50.88    3.63
   1  -1   6   48.98    3.35
  -1   1  -6   44.36    3.41
   1  -1   6   53.33    3.70
   1  -1   6   47.48    3.40
   1  -1   6   48.66    3.05
  -1   1  -6   46.56    3.37
  -1   1  -6   45.54    3.53
   1  -1   6   48.01    3.45
   1  -1   6   49.20    3.46
  -1   1  -6   48.98    3.52
   1  -1   6   47.70    3.42
  -1   1  -6   49.26    3.55
   1  -1   6   49.13    3.47
  -1   1  -6   49.10    3.80
  -1   1  -6   51.53    3.62
   1  -1   6   47.03    3.59
  -1   1  -6   49.74    3.22
   1  -1   6   53.08    3.86
   1  -1   7  491.05   11.95
   1  -1   7  480.46   11.85
  -1   1  -7  481.27   12.82
   1  -1   7  484.08   11.88
  -1   1  -7  503.89   12.25
  -1   1  -7  477.20   11.72
  -1   1  -7  480.96   12.00
  -1   1  -7  463.36   12.01
   1  -1   7  466.56   12.35
  -1   1  -7  484.57   12.48
   1  -1   7  462.19   11.91
   1  -1   7  479.21   11.11
  -1   1  -7  487.68   12.07
   1  -1   7  477.94   11.84
  -1   1  -7  498.25   12.38
   1  -1   7  476.63   12.76
  -1   1  -7  459.21   11.04
   1  -1   7  494.73   12.05
  -1   1  -8  557.29   13.64
  -1   1  -8  596.63   15.48
   1  -1   8  607.82   14.74
   1  -1   8  612.45    8.59
   1  -1   8  609.71    8.46
  -1   1  -8  587.67   14.37
   1  -1   8  596.47   14.31
  -1   1  -8  619.95    8.83
  -1   1  -8  606.62   14.79
  -1   1  -8  625.27   15.37
   1  -1   8  597.11   14.23
   1  -1   8  609.47   14.46
  -1   1  -8  597.52    8.99
  -1   1  -8  590.55   13.46
  -1   1  -8  622.86    9.20
  -1   1  -8  602.36   14.55
   1  -1   8  631.18    9.08
   1  -1   8  588.29   14.15
   1  -1   8  620.19    8.72
  -1   1  -8  592.91   14.60
  -1   1  -8  621.90   14.83
   1  -1   8  623.92    8.93
   1  -1   8  599.50   14.34
  -1   1  -9  341.55    6.28
   1  -1   9  335.50    6.46
   1  -1   9  320.12    6.21
   1  -1   9  332.90    6.45
  -1   1  -9  340.35    6.68
   1  -1   9  338.11    6.84
   1  -1   9  328.24    6.63
  -1   1  -9  333.79    6.85
  -1   1  -9  336.99    6.89
  -1   1 -10   52.82    2.66
  -1   1 -10   50.04    2.38
  -1   1 -10   51.77    2.31
  -1   1 -10   51.24    2.63
   1  -1  10   54.65    2.64
   1  -1  10   51.54    2.63
  -1   1 -10   49.97    2.49
  -1   1 -10   50.17    2.59
   1  -1  10   49.41    2.34
   1  -1  10   51.99    2.46
  -1   1 -11  101.11    3.11
   1  -1  11  109.85    3.34
  -1   1 -11  100.64    3.28
   1  -1  11  109.89    3.37
  -1   1 -11  108.28    3.35
  -1   1 -11  108.44    3.28
   1  -1  11  107.41    2.94
   1  -1  11  101.42    3.00
  -1   1 -12  116.58    2.57
   1  -1  12  121.05    2.79
  -1   1 -12  124.82    2.85
  -1   1 -12  122.56    2.81
  -1   1 -12  117.55    2.53
   1  -1  12  121.48    2.83
   1  -1  12  114.51    2.39
  -1   0  13  155.29    2.52
  -1   0  13  144.25    2.46
   1   0 -13  147.13    2.32
   1   0 -13  152.42    2.51
   1   0 -12   51.92    2.05
  -1   0  12   49.49    1.80
  -1   0  12   53.76    2.14
   1   0 -12   49.46    2.07
   1   0 -12   49.01    1.98
  -1   0  12   52.28    2.11
   1   0 -12   51.31    1.97
   1   0 -12   48.66    1.76
  -1   0  11   52.17    2.52
  -1   0  11   46.83    2.17
   1   0 -11   48.03    2.42
   1   0 -11   50.27    2.26
   1   0 -11   47.81    2.37
   1   0 -11   47.38    2.32
   1   0 -11   47.04    2.35
  -1   0  11   47.00    1.98
  -1   0  11   48.21    2.39
   1   0 -10   15.15    1.49
   1   0 -10   13.97    1.43
   1   0 -10   15.94    1.44
  -1   0  10   15.23    1.38
  -1   0  10   15.59    1.50
   1   0 -10   14.98    1.46
  -1   0  10   14.98    1.51
   1   0 -10   15.57    1.54
  -1   0  10   14.13    1.25
  -1   0   9  163.01    4.71
   1   0  -9  165.70    4.83
   1   0  -9  162.87    4.75
   1   0  -9  168.05    4.82
  -1   0   9  162.97    4.69
   1   0  -9  165.90    4.77
  -1   0   9  172.17    4.51
  -1   0   9  161.88    4.27
   1   0  -9  158.64    4.46
  -1   0   9  163.13    4.48
  -1   0   8    0.01    0.66
   1   0  -8    0.46    0.87
   1   0  -8    2.30    0.67
  -1   0   8    1.29    0.77
  -1   0   8    1.79    0.57
  -1   0   8    1.15    0.75
   1   0  -8    5.50    0.85
  -1   0   8    3.44    1.13
   1   0  -8    0.83    0.51
   1   0  -8    2.60    0.62
   1   0  -8    1.41    0.59
   1   0  -8   -0.21    0.75
   1   0  -8    2.56    1.24
   1   0  -8    2.51    1.26
   1   0  -8    3.46    0.77
   1   0  -8    3.24    1.31
   1   0  -8    2.06    1.13
  -1   0   8    1.62    0.53
  -1   0   8    1.59    0.81
   1   0  -8    1.50    1.04
  -1   0   8    3.14    1.13
  -1   0   8    1.42    0.58
  -1   0   8    2.18    1.04
  -1   0   7   -0.32    0.63
   1   0  -7    1.96    0.89
  -1   0   7    3.41    1.14
   1   0  -7    1.64    1.06
   1   0  -7    1.72    0.82
  -1   0   7    2.57    0.97
   1   0  -7    2.66    1.11
  -1   0   7    1.68    0.86
  -1   0   7    1.00    0.82
   1   0  -7    2.81    1.02
  -1   0   7    2.40    1.03
  -1   0   7    2.38    0.92
  -1   0   7    4.16    1.30
   1   0  -7    2.46    1.16
  -1   0   7    1.02    0.83
   1   0  -7    2.55    1.02
   1   0  -7    0.52    0.76
   1   0  -7    2.80    1.08
   1   0  -6    2.03    0.79
  -1   0   6    1.71    0.77
  -1   0   6    3.38    1.02
  -1   0   6    3.44    1.09
   1   0  -6    2.87    1.12
  -1   0   6    2.78    0.98
  -1   0   6    2.83    1.03
  -1   0   6    1.53    0.94
   1   0  -6    0.63    0.59
  -1   0   6    4.10    1.18
   1   0  -6    3.13    1.08
   1   0  -6    2.06    0.86
   1   0  -6    1.94    0.56
   1   0  -6    3.24    1.03
   1   0  -6    3.25    1.05
  -1   0   6    3.96    1.07
  -1   0   6    1.93    0.82
   1   0  -6    3.83    1.10
  -1   0   6    3.56    0.82
   1   0  -6    1.99    1.01
   1   0  -5   94.55    4.58
  -1   0   5   99.48    4.24
  -1   0   5  100.75    4.27
   1   0  -5   97.28    4.56
   1   0  -5   99.60    4.06
  -1   0   5  101.13    4.04
   1   0  -5   97.14    3.55
  -1   0   5   99.43    3.61
   1   0  -5   99.55    3.92
  -1   0   5   99.65    4.26
   1   0  -5  102.71    4.52
   1   0  -5   99.51    4.31
  -1   0   5   95.90    4.36
   1   0  -5   93.58    3.96
   1   0  -5   98.19    4.33
  -1   0   5   98.65    4.20
   1   0  -5  101.97    4.39
  -1   0   5  101.87    4.29
  -1   0   5   97.62    4.21
  -1   0   5   94.16    4.29
  -1   0   4   45.50    2.53
   1   0  -4   44.24    2.33
   1   0  -4   44.71    2.55
   1   0  -4   45.54    1.59
   1   0  -4   44.47    2.76
   1   0  -4   42.93    2.35
   1   0  -4   46.56    2.84
  -1   0   4   43.95    2.62
  -1   0   4   45.00    2.53
  -1   0   4   42.34    2.14
  -1   0   4   44.13    2.50
   1   0  -4   47.29    2.69
   1   0  -4   45.33    2.12
  -1   0   4   46.71    2.56
   1   0  -4   47.22    2.48
  -1   0   4   44.94    2.35
   1   0  -4   46.33    2.61
  -1   0   4   43.61    2.59
  -1   0   4   45.88    2.53
  -1   0   4   44.12    2.48
   1   0  -4   43.78    2.52
   1   0  -3 2246.71   15.45
   1   0  -3 2344.84   13.09
  -1   0   3 2399.92   15.81
  -1   0   3 2322.98   15.09
   1   0  -3 2469.90    9.57
  -1   0   3 2367.11   14.19
  -1   0   3 2365.71   14.23
   1   0  -3 2300.71   14.81
  -1   0   3 2352.23   16.10
   1   0  -3 2125.47    6.13
  -1   0   3 2211.73   14.93
  -1   0   3 2352.58   15.28
   1   0  -3 2175.62   15.11
   1   0  -3 2292.00   14.42
  -1   0   3 2282.91   15.11
   1   0  -3 2153.03   13.93
   1   0  -3 2243.52   15.23
   1   0  -3 2312.43   16.80
   1   0  -3 2224.72   15.73
  -1   0   3 2251.34   14.96
   1   0  -3 2225.68   15.23
  -1   0   3 2210.07   14.92
  -1   0   2 1078.35    8.46
  -1   0   2 1099.41    8.68
   1   0  -2 1049.38    8.11
   1   0  -2 1068.84    4.83
  -1   0   2 1050.50    8.37
  -1   0   2 1065.58    8.43
  -1   0   2 1026.15    7.46
  -1   0   2 1086.87    9.18
   1   0  -2 1032.33    4.55
  -1   0   2 1058.47    8.44
   1   0  -2 1082.95    8.36
  -1   0   2 1060.67    8.41
  -1   0   2 1049.12    8.43
   1   0  -2 1062.21    7.47
  -1   0   2 1050.33    8.37
   1   0  -2 1022.11    8.39
  -1   0   1 1795.01    8.40
  -1   0   1 1890.21    9.35
  -1   0   1 1832.64    8.48
   1   0  -1 1826.88    6.92
  -1   0   1 1844.91    8.44
   1   0  -1 1907.88    8.64
  -1   0   1 1882.20    9.53
   1   0  -1 1854.73    8.77
  -1   0   1 1844.00    8.60
  -1   0   1 1828.26    8.43
   1   0  -1 1861.42    6.11
  -1   0   1 1869.29    8.61
   1   0  -1 1884.76    7.29
  -1   0   1 1987.32    6.95
  -1   0   1 1905.65    8.26
  -1   0   0 1368.69    5.07
   1   0   0 1307.85    6.64
  -1   0   0 1338.64    5.09
  -1   0   0 1402.29    5.18
   1   0   0 1379.00    5.15
   1   0   0 1378.54    5.46
   1   0   0 1406.38    5.16
  -1   0   0 1385.00    5.26
   1   0   0 1358.53    5.19
  -1   0   0 1358.87    5.14
  -1   0   0 1403.84    3.85
  -1   0   0 1367.24    5.10
   1   0   0 1365.83    5.10
   1   0   0 1431.76    6.75
  -1   0   0 1388.37    6.64
   1   0   0 1366.67    5.27
  -1   0   0 1330.86    5.10
  -1   0  -1   56.88    1.28
   1   0   1   59.46    1.37
  -1   0  -1   56.80    1.27
   1   0   1   56.54    1.41
   1   0   1   53.95    1.25
   1   0   1   56.41    1.28
  -1   0  -1   55.50    1.28
   1   0   1   60.08    1.66
   1   0   1   64.17    1.77
  -1   0  -1   53.20    1.33
   1   0   1   55.09    1.25
   1   0   1   56.23    1.30
  -1   0  -1   55.53    1.58
  -1   0  -1   54.68    1.31
   1   0   1   53.74    1.25
   1   0   1   55.31    1.27
  -1   0  -1   54.78    1.25
  -1   0  -1   59.87    0.99
  -1   0  -1   57.67    1.40
   1   0   2 2470.64   11.62
  -1   0  -2 2436.13   12.39
   1   0   2 2457.85   10.31
   1   0   2 2400.31    9.52
  -1   0  -2 2425.92   11.66
   1   0   2 2385.42   11.48
   1   0   2 2399.64   13.72
  -1   0  -2 2460.22   11.18
  -1   0  -2 2436.81   11.98
  -1   0  -2 2391.61   11.61
  -1   0  -2 2423.24   12.34
   1   0   2 2394.25   11.41
   1   0   2 2417.89   12.63
   1   0   2 2545.09   13.16
   1   0   2 2407.15   11.54
   1   0   2 2378.96   11.38
  -1   0  -2 2437.00   11.53
  -1   0  -2 2462.94   11.78
   1   0   2 2412.15   11.63
   1   0   3  201.79    3.91
  -1   0  -3  199.72    4.18
   1   0   3  209.94    4.38
   1   0   3  207.77    4.81
   1   0   3  204.79    4.20
  -1   0  -3  210.33    3.93
   1   0   3  203.79    4.16
  -1   0  -3  203.16    4.37
  -1   0  -3  191.19    4.62
  -1   0  -3  199.48    4.17
   1   0   3  201.42    4.14
   1   0   3  207.27    4.22
  -1   0  -3  196.28    4.22
  -1   0  -3  202.91    4.27
   1   0   3  200.54    4.14
   1   0   3  198.03    4.51
  -1   0  -3  204.18    4.20
   1   0   3  202.89    4.16
  -1   0  -3  198.11    4.41
  -1   0  -4  256.83    5.63
   1   0   4  262.95    5.49
   1   0   4  240.98    5.20
  -1   0  -4  242.81    5.50
   1   0   4  242.61    5.41
  -1   0  -4  232.89    5.77
  -1   0  -4  236.26    5.51
   1   0   4  244.30    5.49
  -1   0  -4  255.89    5.69
   1   0   4  262.60    6.28
  -1   0  -4  236.81    5.38
  -1   0  -4  260.54    5.58
  -1   0  -4  234.09    5.65
  -1   0  -4  252.32    6.09
   1   0   4  234.68    5.38
   1   0   4  242.53    5.46
   1   0   4  250.09    5.55
   1   0   4  243.17    5.95
  -1   0  -4  276.06    5.33
   1   0   4  239.46    5.46
   1   0   5  296.11    6.89
   1   0   5  285.19    6.50
   1   0   5  293.83    7.57
  -1   0  -5  288.68    6.82
   1   0   5  298.57    6.91
  -1   0  -5  297.10    7.48
   1   0   5  292.10    6.85
   1   0   5  288.68    6.82
   1   0   5  286.48    6.44
  -1   0  -5  287.06    7.32
  -1   0  -5  285.18    6.78
   1   0   5  288.60    6.80
  -1   0  -5  287.73    6.64
  -1   0  -5  299.12    7.00
  -1   0  -5  294.43    7.17
   1   0   5  286.43    7.40
   1   0   5  289.90    6.83
  -1   0  -5  295.41    7.04
  -1   0  -5  297.22    7.00
  -1   0  -6 2314.86   22.10
   1   0   6 2360.83   22.05
   1   0   6 2280.58   21.77
  -1   0  -6 2257.32   23.13
  -1   0  -6 2253.45   23.13
  -1   0  -6 2289.67   22.41
  -1   0  -6 2213.72   20.65
  -1   0  -6 2268.06   21.20
  -1   0  -6 2246.39   21.86
   1   0   6 2303.78   21.82
  -1   0  -6 2308.07   22.92
   1   0   6 2239.18   19.70
   1   0   6 2221.63   23.49
   1   0   6 2115.80   22.87
   1   0   6 2209.15   20.39
  -1   0  -6 2205.56   19.80
   1   0   6 2339.34   21.97
   1   0   6 2304.63   21.83
   1   0   7  206.12    6.50
  -1   0  -7  202.15    7.73
   1   0   7  199.56    7.17
  -1   0  -7  203.56    7.45
  -1   0  -7  200.29    7.32
   1   0   7  204.33    7.27
  -1   0  -7  196.68    6.83
   1   0   7  186.98    6.61
   1   0   7  196.78    7.15
  -1   0  -7  202.08    7.32
  -1   0  -7  193.61    7.53
  -1   0  -7  184.34    6.69
  -1   0  -7  199.08    7.46
   1   0   7  203.89    7.29
   1   0   7  196.45    7.31
   1   0   7  200.24    7.18
  -1   0  -7  187.16    7.60
  -1   0  -7  192.25    6.52
  -1   0  -8  869.27   17.10
   1   0   8  845.01   16.19
  -1   0  -8  848.09   10.21
   1   0   8  835.83   10.09
  -1   0  -8  818.91   16.26
  -1   0  -8  805.54   17.23
  -1   0  -8  856.07   10.51
   1   0   8  837.12    9.82
   1   0   8  839.48   16.51
   1   0   8  840.38   16.19
  -1   0  -8  830.89   17.18
   1   0   8  808.49    9.41
   1   0   8  835.41   16.17
  -1   0  -8  821.00   15.08
   1   0   8  827.94   10.10
   1   0   8  858.34   10.38
   1   0   8  871.33   16.44
  -1   0  -8  836.09    9.89
   1   0   8  863.52   16.44
  -1   0  -8  820.91   16.28
  -1   0  -8  851.27   16.74
  -1   0  -8  854.67   17.29
   1   0   9  308.39    6.03
  -1   0  -9  311.74    6.26
   1   0   9  297.81    6.43
   1   0   9  299.17    5.82
   1   0   9  305.58    6.40
  -1   0  -9  309.90    6.42
  -1   0  -9  311.44    6.64
  -1   0  -9  307.49    5.93
   1   0   9  314.30    6.47
  -1   0  -9  313.26    6.56
   1   0   9  302.30    6.19
  -1   0 -10   60.94    2.76
  -1   0 -10   62.88    2.89
   1   0  10   60.05    2.53
  -1   0 -10   61.78    2.94
   1   0  10   63.93    3.01
  -1   0 -10   61.78    2.98
   1   0  10   59.31    2.84
  -1   0 -10   60.00    2.57
   1   0  10   62.53    2.74
   1   0  10   61.41    2.67
   1   0  10   62.24    2.85
   1   0  11   48.03    2.14
  -1   0 -11   43.99    2.26
  -1   0 -11   46.07    2.40
   1   0  11   51.88    2.53
  -1   0 -11   50.93    2.42
   1   0  11   42.75    2.13
  -1   0 -11   45.33    2.15
   1   0  11   51.45    2.48
  -1   0 -11   48.80    2.40
   1   0  11   45.84    2.10
  -1   0 -12    0.31    0.35
  -1   0 -12    0.01    0.44
   1   0  12    0.38    0.43
   1   0  12    0.24    0.31
   1   0  12    0.40    0.46
  -1   0 -12    0.31    0.41
  -1   0 -12   -0.08    0.42
   1   0  12    0.10    0.31
  -1   0 -12    0.53    0.39
   1   0  13    2.06    0.43
  -1   0 -13    2.24    0.42
   1   0  13    2.32    0.42
  -1   0 -13    2.07    0.40
   1   1 -12    0.12    0.27
   1   1 -12    0.15    0.39
  -1  -1  12    0.31    0.33
  -1  -1  12    0.53    0.40
   1   1 -12    0.51    0.37
   1   1 -12    0.77    0.47
  -1  -1  12    0.08    0.30
  -1  -1  12    0.17    0.37
   1   1 -12    0.60    0.32
   1   1 -11    1.29    0.52
  -1  -1  11    0.58    0.47
  -1  -1  11    0.51    0.47
   1   1 -11    1.47    0.53
  -1  -1  11    0.52    0.49
   1   1 -11    1.01    0.56
  -1  -1  11    0.92    0.46
   1   1 -11    1.23    0.58
   1   1 -11    0.59    0.50
  -1  -1  10   29.51    1.94
   1   1 -10   30.82    2.02
   1   1 -10   30.98    1.96
   1   1 -10   29.83    2.03
   1   1 -10   29.85    2.05
   1   1 -10   30.54    2.00
  -1  -1  10   30.91    2.02
  -1  -1  10   30.70    1.96
  -1  -1  10   30.50    1.86
  -1  -1   9   13.40    1.36
  -1  -1   9   12.80    1.38
  -1  -1   9   12.35    1.27
   1   1  -9   14.89    1.48
   1   1  -9   16.11    1.51
   1   1  -9   13.75    1.47
  -1  -1   9   13.27    1.40
   1   1  -9   12.57    1.38
   1   1  -9   15.68    1.52
   1   1  -8  391.16   11.43
  -1  -1   8  381.04   11.74
   1   1  -8  375.93    7.12
   1   1  -8  371.10   12.65
   1   1  -8  412.80   12.39
  -1  -1   8  363.76   11.37
   1   1  -8  378.80    7.11
  -1  -1   8  374.92    6.73
   1   1  -8  394.12   12.24
   1   1  -8  381.62    7.10
  -1  -1   8  385.84    6.67
   1   1  -8  412.05   12.68
   1   1  -8  367.05   10.97
  -1  -1   8  396.25   11.96
   1   1  -8  371.56    6.90
  -1  -1   8  367.37   12.12
  -1  -1   8  363.54   11.38
   1   1  -8  392.20   12.09
  -1  -1   8  392.58   11.84
  -1  -1   8  394.90    7.07
  -1  -1   8  384.34   11.69
  -1  -1   8  386.62   11.79
   1   1  -8  385.71   12.55
  -1  -1   8  362.92   11.72
  -1  -1   8  390.25    7.04
   1   1  -8  378.91    7.00
   1   1  -7  456.56   12.75
  -1  -1   7  454.29   11.80
  -1  -1   7  444.01   11.54
  -1  -1   7  457.15   11.91
   1   1  -7  475.10   12.30
  -1  -1   7  458.23   11.84
   1   1  -7  444.92   12.02
  -1  -1   7  465.08   11.95
   1   1  -7  457.93   12.04
  -1  -1   7  462.00   12.15
   1   1  -7  472.15   12.72
   1   1  -7  445.39   12.83
   1   1  -7  450.22   11.25
  -1  -1   7  422.47   11.34
  -1  -1   7  427.13   12.06
  -1  -1   7  456.78   11.85
   1   1  -7  425.45   11.14
  -1  -1   6   88.74    4.75
   1   1  -6   87.71    4.98
   1   1  -6   87.60    4.77
   1   1  -6   82.12    4.38
  -1  -1   6   86.06    4.62
  -1  -1   6   86.36    4.67
   1   1  -6   89.43    4.27
  -1  -1   6   88.41    4.75
  -1  -1   6   84.09    4.59
   1   1  -6   90.56    4.88
   1   1  -6   84.55    4.97
   1   1  -6   86.73    4.82
  -1  -1   6   84.58    4.88
   1   1  -6   79.02    4.31
  -1  -1   6   84.16    4.60
  -1  -1   6   82.61    4.61
   1   1  -5 2784.12   23.94
  -1  -1   5 2761.44   23.36
   1   1  -5 2637.90   22.27
   1   1  -5 2750.70   24.11
  -1  -1   5 2677.21   23.41
  -1  -1   5 2783.33   24.56
   1   1  -5 2772.81   23.94
   1   1  -5 2761.63   23.74
   1   1  -5 2685.69   25.05
  -1  -1   5 2696.12   23.26
  -1  -1   5 2736.74   23.41
  -1  -1   5 2659.27   23.06
  -1  -1   5 2780.39   23.43
   1   1  -5 2776.72   24.87
  -1  -1   5 2778.92   23.50
  -1  -1   5 2731.17   18.05
   1   1  -5 2754.69   20.87
  -1  -1   5 2767.90   23.53
   1   1  -5 2747.22   22.47
  -1  -1   4  267.58    6.75
  -1  -1   4  259.16    6.26
  -1  -1   4  263.26    6.37
  -1  -1   4  261.24    6.33
   1   1  -4  266.52    6.45
   1   1  -4  260.77    3.69
   1   1  -4  277.64    4.53
  -1  -1   4  252.48    5.08
   1   1  -4  266.50    6.74
  -1  -1   4  261.98    6.31
  -1  -1   4  277.43    6.49
  -1  -1   4  253.48    6.34
  -1  -1   4  270.76    6.39
  -1  -1   4  277.53    6.48
   1   1  -4  253.85    5.44
   1   1  -4  266.57    6.56
   1   1  -4  262.57    6.41
   1   1  -4  244.71    6.01
   1   1  -4  262.35    6.85
   1   1  -4  265.87    6.42
   1   1  -4  251.29    6.01
   1   1  -3  838.91    9.93
  -1  -1   3  848.26    9.89
   1   1  -3  872.43    9.89
   1   1  -3  842.55    9.91
  -1  -1   3  871.80   10.51
   1   1  -3  825.12    6.39
  -1  -1   3  840.56    9.84
  -1  -1   3  841.72   10.07
   1   1  -3  868.10    6.31
  -1  -1   3  870.06    9.92
   1   1  -3  838.82    8.27
  -1  -1   3  890.71   10.01
   1   1  -3  841.08    9.96
   1   1  -3  887.40    9.83
   1   1  -3  866.24   10.86
  -1  -1   3  856.13    9.92
   1   1  -3  838.44   10.34
  -1  -1   3  871.00    8.54
   1   1  -3  853.22   10.18
  -1  -1   3  862.71    9.91
  -1  -1   3  870.35   10.08
  -1  -1   2 1897.03   12.19
  -1  -1   2 1840.19   12.17
   1   1  -2 1955.46   12.72
  -1  -1   2 1924.44   13.36
  -1  -1   2 1926.84   12.32
   1   1  -2 1846.35    9.43
   1   1  -2 1883.59    6.61
  -1  -1   2 1850.86   12.16
  -1  -1   2 1855.16   12.19
  -1  -1   2 1924.74   12.39
   1   1  -2 1876.58    8.64
  -1  -1   2 1962.25   12.90
  -1  -1   2 1855.01   12.93
   1   1  -1 4074.46   14.99
   1   1  -1 4099.98   14.64
  -1  -1   1 4243.44   14.55
   1   1  -1 4579.53   15.35
  -1  -1   1 4455.78    9.87
  -1  -1   1 4190.63   14.47
   1   1  -1 4098.30   14.54
  -1  -1   1 4203.86   14.50
  -1  -1   1 4251.35   16.26
   1   1  -1 4116.87   15.53
  -1  -1   1 4248.44   14.53
  -1  -1   1 4197.82   14.36
   1   1  -1 4172.90   15.38
   1   1  -1 4052.22   14.60
  -1  -1   1 4260.22   14.50
  -1  -1   1 4251.94   16.47
   1   1  -1 4066.00   12.07
  -1  -1   1 4294.60   15.86
   1   1  -1 4127.95   14.57
  -1  -1   0  776.10    4.50
   1   1   0  790.72    5.96
   1   1   0  788.62    4.87
  -1  -1   0  758.96    4.39
   1   1   0  772.77    5.17
   1   1   0  757.61    5.28
   1   1   0  765.93    4.42
   1   1   0  757.89    4.43
   1   1   0  763.40    4.58
  -1  -1   0  784.17    4.46
   1   1   0  757.01    4.43
  -1  -1   0  785.63    4.45
  -1  -1   0  836.81    6.12
  -1  -1   0  791.12    6.04
  -1  -1   0  778.44    4.41
  -1  -1   0  808.88    4.06
   1   1   0  761.49    4.68
   1   1   0  746.60    4.47
  -1  -1   0  798.17    5.00
  -1  -1   0  783.35    4.45
   1   1   1   82.61    1.35
  -1  -1  -1   85.46    1.81
  -1  -1  -1   82.59    1.37
   1   1   1   83.44    1.35
   1   1   1   82.19    1.92
  -1  -1  -1   83.08    1.34
   1   1   1   81.30    1.35
   1   1   1   84.61    1.38
  -1  -1  -1   83.74    1.34
   1   1   1   81.80    1.36
  -1  -1  -1   82.54    1.44
   1   1   1   88.47    1.60
  -1  -1  -1   82.98    1.35
   1   1   1   83.21    1.36
  -1  -1  -1   80.20    1.40
  -1  -1  -1   82.73    1.93
   1   1   2  304.75    3.67
  -1  -1  -2  302.56    3.68
  -1  -1  -2  307.90    4.11
   1   1   2  299.64    4.01
  -1  -1  -2  299.11    3.63
   1   1   2  297.73    4.01
  -1  -1  -2  308.33    4.66
  -1  -1  -2  304.61    3.15
   1   1   2  308.95    3.72
  -1  -1  -2  298.41    3.65
   1   1   2  313.53    3.70
  -1  -1  -2  307.42    3.87
   1   1   2  311.90    3.71
   1   1   2  304.50    3.70
  -1  -1  -2  306.49    3.78
   1   1   2  305.83    3.63
   1   1   2  304.88    3.65
  -1  -1  -2  307.94    2.54
   1   1   2  313.10    3.93
  -1  -1  -3 1174.08    8.01
   1   1   3 1165.69    8.90
   1   1   3 1156.52    9.17
  -1  -1  -3 1149.65    9.58
   1   1   3 1158.31    9.17
   1   1   3 1086.13    8.36
   1   1   3 1133.72    7.68
   1   1   3 1173.10    9.26
  -1  -1  -3 1078.51    9.01
  -1  -1  -3 1134.20    7.39
  -1  -1  -3 1126.72    9.28
  -1  -1  -3 1092.34    9.00
   1   1   3 1152.22    9.18
   1   1   3 1174.12    9.26
   1   1   3 1164.29    9.98
   1   1   3 1148.73    9.15
  -1  -1  -3 1114.22   10.49
  -1  -1  -3 1139.54    9.97
  -1  -1  -3 1124.94    9.13
  -1  -1  -3 1170.12   10.85
   1   1   4   33.78    1.93
  -1  -1  -4   32.33    1.88
  -1  -1  -4   34.35    1.94
   1   1   4   35.43    1.98
   1   1   4   34.10    1.94
  -1  -1  -4   33.90    2.10
  -1  -1  -4   34.12    1.95
   1   1   4   33.47    1.91
  -1  -1  -4   33.46    2.11
   1   1   4   35.31    2.08
   1   1   4   33.08    1.92
  -1  -1  -4   33.38    1.67
   1   1   4   34.77    1.96
  -1  -1  -4   35.79    1.67
  -1  -1  -4   34.78    2.15
  -1  -1  -4   34.05    2.20
  -1  -1  -4   35.10    2.04
   1   1   4   33.68    1.47
   1   1   5  723.87    7.23
   1   1   5  710.22   10.13
   1   1   5  690.66   10.06
  -1  -1  -5  730.84   11.56
   1   1   5  685.33   10.23
   1   1   5  677.24    9.99
  -1  -1  -5  718.09   10.23
  -1  -1  -5  721.94   10.33
  -1  -1  -5  730.09   10.34
  -1  -1  -5  687.89   10.98
  -1  -1  -5  709.21    8.97
  -1  -1  -5  736.64    8.93
  -1  -1  -5  703.14   10.43
  -1  -1  -5  710.68   10.94
  -1  -1  -5  654.29   10.48
   1   1   5  654.89    9.83
   1   1   5  679.30    9.92
   1   1   5  722.55    8.94
   1   1   5  658.66    9.85
  -1  -1  -6  640.77    9.69
   1   1   6  610.69   10.83
  -1  -1  -6  634.74    9.64
  -1  -1  -6  619.16   10.75
  -1  -1  -6  613.86   11.54
   1   1   6  633.22    9.19
   1   1   6  607.70   10.87
   1   1   6  608.88   10.80
  -1  -1  -6  616.17   11.86
   1   1   6  625.13   10.92
  -1  -1  -6  659.41   12.36
  -1  -1  -6  640.96   11.17
   1   1   6  639.69   11.15
   1   1   6  610.54   10.82
  -1  -1  -6  630.13   11.09
  -1  -1  -6  622.30   11.42
  -1  -1  -6  648.11   11.46
   1   1   6  623.56   10.92
  -1  -1  -6  636.06   11.06
  -1  -1  -7  312.79    7.60
  -1  -1  -7  300.49    8.76
  -1  -1  -7  287.19    8.43
  -1  -1  -7  302.32    9.01
  -1  -1  -7  287.82    8.52
  -1  -1  -7  301.79    8.61
  -1  -1  -7  297.18    8.18
   1   1   7  310.83    8.60
   1   1   7  310.08    8.65
  -1  -1  -7  299.98    9.26
   1   1   7  316.29    8.73
  -1  -1  -7  289.88    8.44
   1   1   7  298.52    8.47
  -1  -1  -7  280.56    7.25
   1   1   7  315.71    8.72
  -1  -1  -7  308.16    9.36
   1   1   7  305.59    8.56
   1   1   7  293.71    8.43
   1   1   8  337.54    9.96
   1   1   8  328.94    9.78
   1   1   8  353.36   10.15
   1   1   8  363.17   10.34
  -1  -1  -8  360.93   11.13
  -1  -1  -8  352.40   11.11
   1   1   8  350.32   10.14
   1   1   8  351.86   10.21
  -1  -1  -8  361.85   10.40
  -1  -1  -8  337.14   10.08
  -1  -1  -8  358.94   10.75
   1   1   8  359.85   10.32
  -1  -1  -8  325.19    9.84
  -1  -1  -8  359.80   10.54
   1   1   8  355.46   10.26
  -1  -1  -8  360.48   10.43
  -1  -1  -9  357.77   11.66
   1   1   9  343.95   10.83
   1   1   9  335.78   10.95
  -1  -1  -9  350.94    6.78
  -1  -1  -9  348.40   11.11
  -1  -1  -9  351.85    6.84
  -1  -1  -9  359.69   11.94
  -1  -1  -9  332.39   11.68
  -1  -1  -9  352.23   11.88
  -1  -1  -9  352.22   11.27
   1   1   9  336.38   10.78
   1   1   9  339.04   10.81
   1   1   9  329.47   10.59
  -1  -1  -9  348.83   11.04
   1   1   9  340.69   10.80
   1   1   9  340.44   10.76
  -1  -1  -9  336.83    6.41
   1   1   9  353.13    6.75
   1   1   9  350.07    6.84
   1   1   9  334.19    6.53
   1   1   9  351.11    6.82
   1   1  10    4.33    0.88
   1   1  10    4.57    0.76
  -1  -1 -10    5.50    1.00
  -1  -1 -10    4.57    0.91
   1   1  10    4.99    0.93
  -1  -1 -10    4.98    0.96
  -1  -1 -10    4.11    0.79
   1   1  10    5.11    0.92
   1   1  10    4.15    0.91
  -1  -1 -10    4.72    0.92
   1   1  11  202.36    5.08
  -1  -1 -11  206.54    4.91
  -1  -1 -11  204.71    4.96
   1   1  11  206.59    5.03
  -1  -1 -11  193.62    4.57
  -1  -1 -11  204.90    5.01
  -1  -1 -11  207.30    5.16
   1   1  11  213.70    4.95
   1   1  11  210.20    5.06
   1   1  12   21.05    1.40
   1   1  12   27.79    1.69
  -1  -1 -12   22.77    1.44
  -1  -1 -12   22.54    1.39
  -1  -1 -12   23.92    1.59
  -1  -1 -12   24.74    1.52
  -1  -1 -12   23.94    1.54
  -1  -1 -12   23.28    1.34
   1   1  12   23.77    1.43
   1   1  12   24.00    1.55
   1   1  12   22.84    1.47
  -1  -1 -13   36.82    1.44
  -1  -1 -13   33.32    1.23
   1   1  13   37.06    1.50
   1   1  13   36.55    1.47
  -1  -1 -13   38.03    1.51
  -1  -1 -13   34.64    1.32
  -1  -2  12   74.77    1.81
[truncated: 4,953,303 more chars]
